# Supplementary material for: Malaria patient spectrum representation in therapeutic clinical trials of uncomplicated malaria: a scoping review of the literature
Source: Malar J. 2023 Feb 10;22:50. doi: 10.1186/s12936-023-04441-5 (PMC9913008; doi:10.1186/s12936-023-04441-5)
Supplement: Supplementary file 1 — Additional file 1. Dataset. Spreadsheet of malaria trials eligibility criteria. [file 12936_2023_4441_MOESM1_ESM.csv]

Accession Number of Publication	Repeat Instrument	Repeat Instance	Authors of the Publication	Year of Publication	Title of Publication	Country of Study	Language of the full text PDF	Specify 'other' language	Was the Study Randomized?	Was the Study Blinded?	Length of Follow-up (in Days)	Plasmodium falciparum included in the study?	Plasmodium vivax included in the study?	Plasmodium ovale included in the study?	Plasmodium malariae included in the study?	Plasmodium knowlesi included in the study?	Mixed Infection (Pf+Pv) included in the study?	Treatment Arm Name Coding	WHO Region	Plasmodium species	Diagnostic Method Included	Diagnostic Method (choice=RDT)	Diagnostic Method (choice=Microscopy)	Diagnostic Method (choice=PCR)	Diagnostic Method (choice=Other)	Other Diagnostic Method	Reference provided for the inclusion/exclusion criteria	External reference link	CONSORT Flow Diagram Present	Total screened	Total excluded	Total participants	Total Number of Malaria Positive (Consort Flow Diagram +Text)	Total Number Malaria Positive and Excluded (Consort Flow Diagram +Text)	Complete?	Inclusion Criteria	Other inclusion criteria	Inclusion Criteria minimum range for inclusion	Inclusion Criteria maximum range for inclusion	Cut-off level	Number excluded	Complete?	Exclusion Criteria	Other Exclusion Criteria	Operational reason details	Exclusion Criteria minimum range for inclusion	Exclusion Criteria maximum range for inclusion	Cut-off level	Number excluded
10.5897/JPVB2015.0231			Tinto H, Sirima C, Kazienga A, Sombié O, Yara S, Lompo P, Sorgho H, Valea I	2016	Selection of Plasmodium falciparum Pfmdr-1 N86Y alleles by Amodiaquine-Artesunate and Artemether-Lumefantrine in Nanoro, Burkina Faso	Burkina Faso (BFA)	English		Yes	No	28	Yes	No	No	No	No	Not Specified					Unchecked	Unchecked	Unchecked	Unchecked										Incomplete
10.5897/JPVB2015.0231	Treatment	1																AL
10.5897/JPVB2015.0231	Treatment	2																AS+AQ
10.7860/JCDR/2020/34065.14016			Das, S. S.; Padhi, S. M.	2020	Prevalence of clinical artesunate resistance among cases of complicated malaria in Southern Odisha, India	India (IND)	English		No	No	28	Yes	Yes	No	No	No	Yes					Unchecked	Unchecked	Unchecked	Unchecked										Incomplete
10.7860/JCDR/2020/34065.14016	Treatment	1																AS
10.22354/in.v22i4.738			Tobon-Castano, A.; Garces-Murillo, L.; Rios-Orrego, A.; Montiel-Ramos, J.; De Las Salas, B.; Mesa-Echeverry, E.; Niebles-Bolivar, M.	2018	Artemeter-Lumefantrine therapeutic efficacy, safety and plasma levels in patients with uncomplicated falciparum malaria from the Colombian Pacific region	Colombia (COL)	English		No	No	28	Yes	No	No	No	No	No					Unchecked	Unchecked	Unchecked	Unchecked										Incomplete
10.22354/in.v22i4.738	Treatment	1																AL
326072			Clyde, D. F.;McCarthy, V. C.	1977	Radical cure of Chesson strain vivax malaria in man by 7, not 14, days of treatment with primaquine	United States of America (USA)	English		No	No	437	No	Yes	No	No	No	No					Unchecked	Unchecked	Unchecked	Unchecked										Incomplete
336529			Roy, R. G.;Chakrapani, K. P.;Dhinagaran, D.;Sitaraman, N. L.;Ghosh, R. B.	1977	Efficacy of 5-day radical treatment of P. vivax infection in Tamil Nadu	India (IND)	English		No	No	365	No	Yes	No	No	No	No					Unchecked	Unchecked	Unchecked	Unchecked										Incomplete
336529	Treatment	1																CQ+PQ
339599			Saint-Yves, I. F.	1977	Comparison of treatment schedules for Plasmodium vivax infections in the Solomon Islands	Solomon Islands (SLB)	English		Yes	No	365	No	Yes	No	No	No	No					Unchecked	Unchecked	Unchecked	Unchecked										Incomplete
339599	Treatment	1																CQ+PQ
339599	Treatment	2																CQ+PQ
339599	Treatment	3																CQ+PQ
339855			Sucharit, P.;Harinasuta, T.;Chongsuphajaisiddhi, T.;Tongprasroeth, N.;Kasemsuth, R.	1977	In vivo and in vitro studies of chloroquine-resistant malaria in Thailand	Thailand (THA)	English		No	No	28	Yes	No	No	No	No	No					Unchecked	Unchecked	Unchecked	Unchecked										Incomplete
339855	Treatment	1																CQ
354416			Cedillos, R. A.;Warren, M.;Jeffery, G. M.	1978	Field evaluation of primaquine in the control of Plasmodium vivax	El Salvador (SLV)	English		No	No	270	No	Yes	No	No	No	No					Unchecked	Unchecked	Unchecked	Unchecked										Incomplete
354416	Treatment	1																AQ
354416	Treatment	2																AQ+PQ
354416	Treatment	3																AQ
354416	Treatment	4																AQ+PQ
373903			Doberstyn, E. B.;Phintuyothin, P.;Noeypatimanondh, S.;Teerakiartkamjorn, C.	1979	Single-dose therapy of falciparum malaria with mefloquine or pyrimethamine-sulfadoxine	Thailand (THA)	English		No	No	60	Yes	No	No	No	No	No					Unchecked	Unchecked	Unchecked	Unchecked										Incomplete
373903	Treatment	1																SP
373903	Treatment	2																MQ
381191			Roy, R. G.;Shanmugham, C. A.;Chakrapani, K. P.;Ganesan, A. V.	1979	Results of 5-day course of radical treatment of Plasmodium vivax in six districts of Tamil Nadu	India (IND)	English		No	No	365	No	Yes	No	No	No	No					Unchecked	Unchecked	Unchecked	Unchecked										Incomplete
381191	Treatment	1																CQ+PQ
384545			Sucharit, P.;Suntharasamai, P.;Chintana, T.;Harinasuta, T.	1979	In vivo and in vitro studies of quinine sensitivity of Plasmodium falciparum in Thailand	Thailand (THA)	English		No	No	31	Yes	No	No	No	No	No					Unchecked	Unchecked	Unchecked	Unchecked										Incomplete
384545	Treatment	1																QN
398332			Dwivedi, S. R.;Sahu, H.;Yadava, R. L.;Roy, R. G.;Pattanayak, S.	1979	In vivo chloroquine sensitivity tests of Plasmodium falciparum in some parts of Uttar Pradesh and Haryana States	India (IND)	English		No	No	28	Yes	No	No	No	No	No					Unchecked	Unchecked	Unchecked	Unchecked										Incomplete
398332	Treatment	1																CQ
398334			Roy, R. G.;Raman, G.;Prasad, H. V.;Achutan, C.;Pattanayak, S.	1979	Results of in vivo chloroquine sensitivity tests in Plasmodium falciparum in some parts of Karnataka State	India (IND)	English		No	No	28	Yes	No	No	No	No	No					Unchecked	Unchecked	Unchecked	Unchecked										Incomplete
398334	Treatment	1																QN
487981			Van Poucke, G.	1979	A comparative study on the use of intramuscular chloroquine and quinine (as Quinimax) in the treatment of uncomplicated falciparum malaria in adults	Rwanda (RWA)	English		Yes	No	6	Yes	No	No	No	No	No					Unchecked	Unchecked	Unchecked	Unchecked										Incomplete
769572			Doberstyn, E. B. and Hall, A. P. and Vetvutanapibul, K. and Sonkom, P.	1976	Single Dose Therapy Of Falciparum Malaria Using Pyrimethamine In Combination With Diformyldapsone Or Sulfadoxine	Thailand (THA)	English		Not Specified	Not Specified	28	Yes	No	No	No	No	Not Specified					Unchecked	Unchecked	Unchecked	Unchecked										Incomplete
769572	Treatment	1																SP
769572	Treatment	2																PYR+DAP
769574			Armstrong, J. C. and Asfaha, W. and Palmer, T. T.	1976	Chloroquine Sensitivity Of Plasmodium-Falciparum In Ethiopia .1. Results Of An Invivo Test	Ethiopia (ETH)	English		No	No	11	Yes	No	No	No	No	Not Specified					Unchecked	Unchecked	Unchecked	Unchecked										Incomplete
769574	Treatment	1																CQ
1096374			Segal, H. E.;Chinvanthananond, P.;Laixuthai, B.;Pearlman, E. J.;Hall, A. P.;Phintuyothin, P.;Na-Nakorn, A.;Castaneda, B. F.	1975	Comparison of diaminodiphenylsulphonepyrimethamine and sulfadoxine-pyrimethamine combinations in the treatment of falciparum malaria in Thailand	Thailand (THA)	English		Yes	No	28	Yes	No	No	No	No	No					Unchecked	Unchecked	Unchecked	Unchecked										Incomplete
1096374	Treatment	1																SP
1096374	Treatment	2																DAP+PYR
1098499			Hall, A. P.;Segal, H. E.;Pearlman, E. J.;Phintuyothin, P.;Kosakal, S.	1975	Amodiaquine resistant falciparum malaria in Thailand	Thailand (THA)	English		No	No	28	Yes	No	No	No	No	No					Unchecked	Unchecked	Unchecked	Unchecked										Incomplete
1098499	Treatment	1																CQ
1098499	Treatment	2																AQ
1098499	Treatment	3																AQ
1298086			Bunnag, D.;Karbwang, J.;Harinasuta, T.	1992	Artemether in the treatment of multiple drug resistant falciparum malaria	Thailand (THA)	English		Yes	No	28	Yes	No	No	No	No	No					Unchecked	Unchecked	Unchecked	Unchecked										Incomplete
1298086	Treatment	1																AM
1298086	Treatment	2																AM
1298086	Treatment	3																AM
1298086	Treatment	4																AM
1339966			Pietra, V.;Lamizana, L.;del, N. L.;Rotigliano, G.	1992	In vivo chemosensitivity of Plasmodium falciparum to chloroquine in Burkina Faso: development of resistance 1988-1990	Burkina Faso (BFA)	French					Yes	No	No	No	No	No					Unchecked	Unchecked	Unchecked	Unchecked										Incomplete
1339966	Treatment	1																CQ
1342112			de Andrade, JG;de Andrade, AL; Araujo, ES; Oliveira, RM; Silva SA, Martelli CM, Zicker F.	1992	A randomized clinical trial with high dose of chloroquine for treatment of Plasmodium falciparum malaria in Brazil	Brazil (BRA)	English		Yes	No	30	Yes	No	No	No	No	No					Unchecked	Unchecked	Unchecked	Unchecked										Incomplete
1342112	Treatment	1																CQ
1342112	Treatment	2																CQ
1346445			Looareesuwan, S.;Wilairatana, P.;Vanijanonta, S.;Kyle, D.;Webster, K.	1992	Efficacy of quinine-tetracycline for acute uncomplicated falciparum malaria in Thailand	Thailand (THA)	English		No	No	28	Yes	No	No	No	No	No					Unchecked	Unchecked	Unchecked	Unchecked										Incomplete
1346445	Treatment	1																QN+TET
1347854			Looareesuwan, S.;Viravan, C.;Vanijanonta, S.;Wilairatana, P.;Suntharasamai, P.;Charoenlarp, P.;Arnold, K.;Kyle, D.;Canfield, C.;Webster, K.	1992	Randomised trial of artesunate and mefloquine alone and in sequence for acute uncomplicated falciparum malaria	Thailand (THA)	English		Yes	No	28	Yes	No	No	No	No	No					Unchecked	Unchecked	Unchecked	Unchecked										Incomplete
1347854	Treatment	1																AS+MQ
1347854	Treatment	2																MQ
1347854	Treatment	3																AS
1359318			Karbwang, J.;Bangchang, K. N.;Thanavibul, A.;Bunnag, D.;Chongsuphajaisiddhi, T.;Harinasuta, T.	1992	Comparison of oral artemether and mefloquine in acute uncomplicated falciparum malaria	Thailand (THA)	English		Yes	No	42	Yes	No	No	No	No	No					Unchecked	Unchecked	Unchecked	Unchecked										Incomplete
1359318	Treatment	1																AM
1359318	Treatment	2																MQ
1394781			Turaman, C.;Basco, L. K.;Le, B. J.	1992	Evaluating the efficacy of chloroquine in febrile Guinean children infected with Plasmodium falciparum by a simplified in vivo test	Guinea (GIN)	English		No	No	7	Yes	No	Yes	No	No	No					Unchecked	Unchecked	Unchecked	Unchecked										Incomplete
1412637			Ndifor, A. M.;Howells, R. E.;Ward, S. A.	1992	Chloroquine sensitivity of Plasmodium falciparum in vivo in a savanna town in Cameroon	Cameroon (CMR)	English		No	No	7	Yes	No	No	No	No	No					Unchecked	Unchecked	Unchecked	Unchecked										Incomplete
1412638			Afari, E. A.;Akanmori, B. D.;Nakano, T.;Ofori-Adjei, D.	1992	Plasmodium falciparum: sensitivity to chloroquine in vivo in three ecological zones in Ghana	Ghana (GHA)	English		No	No	7	Yes	No	No	No	No	No					Unchecked	Unchecked	Unchecked	Unchecked										Incomplete
1431257			ter Kuile, FO; Nosten, F; Thieren, M; Luxemburger, C; Edstein, MD; Chongsuphajaisiddhi T; Phaipun L; Webster HK; White NJ.	1992	High-dose mefloquine in the treatment of multidrug-resistant falciparum malaria	Thailand (THA)	English		Yes	No	28	Yes	No	No	No	No	No					Unchecked	Unchecked	Unchecked	Unchecked										Incomplete
1431257	Treatment	1																MQ
1431257	Treatment	2																MQ
1440804			Sowunmi, A.;Oduola, A. M.;Salako, L. A.;Ogundahunsi, O. A.;Laoye, O. J.;Walker, O.	1992	The relationship between the response of Plasmodium falciparum malaria to mefloquine in African children and its sensitivity in vitro	Nigeria (NGA)	English		Yes	No	35	Yes	No	No	No	No	No					Unchecked	Unchecked	Unchecked	Unchecked										Incomplete
1440804	Treatment	1																MQ
1440804	Treatment	2																MQ
1440808			Mulder, B.;Gazin, P.;Eggelte, T. A.;Cot, M.	1992	Increase of chloroquine resistance in vivo of Plasmodium falciparum over two years in Edea, south Cameroon	Cameroon (CMR)	English		No	No	7	Yes	No	No	No	No	No					Unchecked	Unchecked	Unchecked	Unchecked										Incomplete
1477874			Simooya, O.;Mutetwa, S.;Chandiwana, S.;Neill, P.;Mharakurwa, S.;Stein, M.	1992	A comparative study of the schizontocidal efficacy and safety of artemether versus chloroquine in uncomplicated malaria	Zimbabwe (ZWE)	English		Yes	No	28	Yes	No	No	No	No	No					Unchecked	Unchecked	Unchecked	Unchecked										Incomplete
1477874	Treatment	1																AM
1477874	Treatment	2																CQ
1488688			Bunnag, D.;Karbwang, J.;Viravan, C.;Chitamas, S.;Harinasuta, T.	1992	Clinical trials of mefloquine with tetracycline	Thailand (THA)	English		Yes	No	35	Yes	No	No	No	No	No					Unchecked	Unchecked	Unchecked	Unchecked										Incomplete
1488688	Treatment	1																MQ+SP+TET
1488688	Treatment	2																MQ+TET
1496699			Keuter, M.;Sanders, J.;Ronday, M.;Veltkamp, S.;Kamsteeg, H.;Schouten, E.;Khalumi, G.;Ngwawe, W.;Wetsteyn, J. C.;Brandling-Bennett, A. D.	1992	Parasitological, clinical and haematological response of children with Plasmodium falciparum to 4-aminoquinolines and to pyrimethamine-sulfadoxine with quinine in western Kenya	Kenya (KEN)	English		No	Not Specified	Not Specified	Yes	No	No	No	No	Not Specified					Unchecked	Unchecked	Unchecked	Unchecked										Incomplete
1496699	Treatment	1																CQ
1496699	Treatment	2																SP+QN
1496699	Treatment	3																AQ
1496715			Vollenhoven, I.;Wetsteyn, J. C.	1992	Chloroquine resistance of Plasmodium falciparum in Bukumbi, Tanzania. An in vivo study	Tanzania - United Republic of (TZA)	English		No	No	7	Yes	No	No	No	No	No					Unchecked	Unchecked	Unchecked	Unchecked										Incomplete
1505414			Rukaria, R. M.;Ojwang, S. B.;Oyieke, J. B.;Kigondu, C. B.	1992	In vivo and in vitro response of Plasmodium falciparum to chloroquine in pregnant women in Kilifi district, Kenya	Kenya (KEN)	English		No	No	28	Yes	No	No	No	No	No					Unchecked	Unchecked	Unchecked	Unchecked										Incomplete
1505414	Treatment	1																CQ
1523479			Ketrangsee, S.;Vijaykadga, S.;Yamokgul, P.;Jatapadma, S.;Thimasarn, K.;Rooney, W.	1992	Comparative trial on the response of Plasmodium falciparum to halofantrine and mefloquine in Trat Province, eastern Thailand	Thailand (THA)	English		No	No	28	Yes	No	No	No	No	No					Unchecked	Unchecked	Unchecked	Unchecked										Incomplete
1523479	Treatment	1																HL
1523479	Treatment	2																MQ
1536387			Brasseur, P.;Kouamouo, J.;Moyou-Somo, R.;Druilhe, P.	1992	Multi-drug resistant falciparum malaria in Cameroon in 1987-1988. II. Mefloquine resistance confirmed in vivo and in vitro and its correlation with quinine resistance	Cameroon (CMR)	English		No	No	7	Yes	No	No	No	No	No					Unchecked	Unchecked	Unchecked	Unchecked										Incomplete
1569341			McClean, K. L.;Hitchman, D.;Shafran, S. D.	1992	Norfloxacin is inferior to chloroquine for falciparum malaria in northwestern Zambia: a comparative clinical trial	Zambia (ZMB)	English		Yes	Yes	28	Yes	No	No	No	No	No					Unchecked	Unchecked	Unchecked	Unchecked										Incomplete
1569341	Treatment	1																NF
1569341	Treatment	2																CQ
1573696			Richard-Lenoble, D.;Kombila, M.;Martz, M.;Gendrel, D.;Gendrel, C.;Moreno, J. L.;Engohan, E.;Blanc, G.;Dupasquier, I.;Iannascoli, F.	1992	Efficacy, safety and acceptability of halofantrine in the treatment of acute Plasmodium falciparum malaria in African children (Gabon)	Gabon (GAB)	English		No	No	15	Yes	No	No	No	No	No					Unchecked	Unchecked	Unchecked	Unchecked										Incomplete
1573696	Treatment	1																HL
1598501			Mvondo, J.L.;James, M.A.;Campbell, C.C.;	1992	Malaria and pregnancy in Cameroonian women. Effect of pregnancy on Plasmodium falciparum parasitemia and the response to chloroquine	Cameroon (CMR)	English		No	No	28	Yes	No	No	No	No	No					Unchecked	Unchecked	Unchecked	Unchecked										Incomplete
1598501	Treatment	1																CQ
1616392			Sowunmi, A.;Salako, L. A.	1992	Evaluation of the relative efficacy of various antimalarial drugs in Nigerian children under five years of age suffering from acute uncomplicated falciparum malaria	Nigeria (NGA)	English		Yes	No	28	Yes	No	No	No	No	No					Unchecked	Unchecked	Unchecked	Unchecked										Incomplete
1616392	Treatment	1																SP
1616392	Treatment	2																AQ
1616392	Treatment	3																CQ
1616392	Treatment	4																MQ
1616392	Treatment	5																QN
1616392	Treatment	6																MQ
1636873			Weinke, T.;Loscher, T.;Fleischer, K.;Kretschmer, H.;Pohle, H. D.;Kohler, B.;Schlunk, T.;Clemens, R.;Bock, H. L.	1992	The efficacy of halofantrine in the treatment of acute malaria in nonimmune travelers	Germany (DEU)	English		No	No	28	Yes	Yes	No	No	No	No					Unchecked	Unchecked	Unchecked	Unchecked										Incomplete
1636873	Treatment	1																HL
1636873	Treatment	2																HL
1636873	Treatment	3																HL
1636876			Watt, G.;Loesuttivibool, L.;Shanks, G. D.;Boudreau, E. F.;Brown, A. E.;Pavanand, K.;Webster, H. K.;Wechgritaya, S.	1992	Quinine with tetracycline for the treatment of drug-resistant falciparum malaria in Thailand	Thailand (THA)	English		No	No	7	Yes	No	No	No	No	No					Unchecked	Unchecked	Unchecked	Unchecked										Incomplete
1638665			Hatin, I. and Trape, J. F. and Legros, F. and Bauchet, J. and Lebras, J.	1992	SUSCEPTIBILITY OF PLASMODIUM-FALCIPARUM STRAINS TO MEFLOQUINE IN AN URBAN AREA IN SENEGAL	Senegal (SEN)	English		No	No	14	Yes	No	No	No	No	No					Unchecked	Unchecked	Unchecked	Unchecked										Incomplete
1638665	Treatment	1																MQ
1674024			Nosten, F.;ter, K. F.;Chongsuphajaisiddhi, T.;Luxemburger, C.;Webster, H. K.;Edstein, M.;Phaipun, L.;Thew, K. L.;White, N. J.	1991	Mefloquine-resistant falciparum malaria on the Thai-Burmese border	Thailand (THA)	English		No	No	28	Yes	No	No	No	No	No					Unchecked	Unchecked	Unchecked	Unchecked										Incomplete
1674024	Treatment	1																MQ+SP
1680278			Umotong, A. B.;Ezedinachi, E. N.;Okerengwo, A. A.;Usanga, E. A.;Udo, J. J.;Williams, A. I.	1991	Correlation between in vivo and in vitro response of chloroquine-resistant Plasmodium falciparum in Calabar, south-eastern Nigeria	Nigeria (NGA)	English		No	No	14	Yes	No	No	No	No	No					Unchecked	Unchecked	Unchecked	Unchecked										Incomplete
1681402			Fadat, G.;Le, B. J.;Hengy, C.;Louis, J. P.;Gimou, M. M.;Verdier, F.	1991	Efficacy of amodiaquine against chloroquine-resistant malaria in Cameroon	Cameroon (CMR)	English		No	No	7	Yes	No	No	No	No	No					Unchecked	Unchecked	Unchecked	Unchecked										Incomplete
1750102			Mutabingwa, T. K.;Malle, L. N.;Mtui, S. N.	1991	Chloroquine therapy still useful in the management of malaria during pregnancy in Muheza, Tanzania	Tanzania - United Republic of (TZA)	English		Yes	No	28	Yes	No	No	No	No	No					Unchecked	Unchecked	Unchecked	Unchecked										Incomplete
1750102	Treatment	1																CQ
1750102	Treatment	2																PG
1764759			Diallo, S.;Gaye, O.;Bah, I. B.;Trape, J. F.;Konate, L.;Legros, C.;Dieng, T.;Faye, O.	1991	Trial of halofantrine in the treatment of malaria attacks by Plasmodium falciparum in Dakar (Senegal)	Senegal (SEN)	French															Unchecked	Unchecked	Unchecked	Unchecked										Incomplete
1764759	Treatment	1																HL
1765012			Oloo, A. J.;Adoyo, A.;Kariuki, D.;Boriga, D. A.;Magiri, C.;Were, J. B.;Koech, D. K.	1991	Sensitivity of falciparum malaria to chloroquine and amodiaquine in four districts of western Kenya (1985-1987)	Kenya (KEN)	English		No	No	14	Yes	No	No	No	No	No					Unchecked	Unchecked	Unchecked	Unchecked										Incomplete
1790563			Ezedinachi, E. N. U. and Ejezie, G. C. and Usanga, E. A. and Gemade, E. I. I. and Ikpatt, N. W. and Alaribe, A. A. A.	1991	NEW TRENDS IN CHLOROQUINE EFFICACY IN THE TREATMENT OF MALARIA - CHLOROQUINE-RESISTANT PLASMODIUM-FALCIPARUM IN ANAMBRA AND BENUE STATES OF NIGERIA	Nigeria (NGA)	English		No	No	14	Yes	No	No	No	No	No					Unchecked	Unchecked	Unchecked	Unchecked										Incomplete
1790563	Treatment	1																CQ
1812599			Irare, S. G.;Lemnge, M. M.;Mhina, J. I.	1991	Falciparum malaria fully cleared by amodiaquine, pyrimethamine-sulfadoxine and pyrimethamine-sulfalene in areas of chloroquine resistance in Dodoma, Tanzania	Tanzania - United Republic of (TZA)	English		Yes	Not Specified	7	Yes	No	No	No	No	No					Unchecked	Unchecked	Unchecked	Unchecked										Incomplete
1818389			Bunnag, D.;Viravan, C.;Looareesuwan, S.;Karbwang, J.;Harinasuta, T.	1991	Clinical trial of artesunate and artemether on multidrug resistant falciparum malaria in Thailand. A preliminary report	Thailand (THA)	English		Yes	No	28	Yes	No	No	No	No	No					Unchecked	Unchecked	Unchecked	Unchecked										Incomplete
1818389	Treatment	1																AS
1818389	Treatment	2																AM
1818389	Treatment	3																AS
1818389	Treatment	4																AS
1818389	Treatment	5																AS
1818389	Treatment	6																AS
1818389	Treatment	7																AS+CQ
1818389	Treatment	8																AS+SP
1818389	Treatment	9																AS
1818390			Salazar, N. P.;Carlos, C. C.;Bustos, D. G.;Quiambao, B. P.;Saniel, M. C.;Santos, M. N.	1991	Halofantrine in the treatment of acute uncomplicated falciparum malaria in the Philippines	Philippines (PHL)	English		No	No	28	Yes	No	No	No	No	No					Unchecked	Unchecked	Unchecked	Unchecked										Incomplete
1818390	Treatment	1																HL
1820634			Prasad, R. N.;Virk, K. J.;Sharma, V. P.	1991	Relapse/reinfection patterns of Plasmodium vivax infection: a four year study	India (IND)	English		No	No	1440	No	Yes	No	No	No	No					Unchecked	Unchecked	Unchecked	Unchecked										Incomplete
1820634	Treatment	1																CQ+PQ
1820640			Bunnag, D.;Viravan, C.;Looareesuwan, S.;Karbwang, J.;Harinasuta, T.	1991	Double blind randomised clinical trial of two different regimens of oral artesunate in falciparum malaria	Thailand (THA)	English		Yes	Yes	28	Yes	No	No	No	No	No					Unchecked	Unchecked	Unchecked	Unchecked										Incomplete
1820640	Treatment	1																AS
1820640	Treatment	2																AS
1820641			Bunnag, D.;Viravan, C.;Looareesuwan, S.;Karbwang, J.;Harinasuta, T.	1991	Double blind randomised clinical trial of oral artesunate at once or twice daily dose in falciparum malaria	Thailand (THA)	English		Yes	Yes	28	Yes	No	No	No	No	No					Unchecked	Unchecked	Unchecked	Unchecked										Incomplete
1820641	Treatment	1																AS
1842806			Barkakaty, B. N.;Narasimham, M. V.	1991	Efficacy of a low dose oral quinine therapy in Plasmodium falciparum cases of Assam, Meghalaya and Arunachal Pradesh in India	India (IND)	English		Yes	Not Specified	28	Yes	No	No	No	No	No					Unchecked	Unchecked	Unchecked	Unchecked										Incomplete
1842806	Treatment	1																QN
1842806	Treatment	2																CQ
1844384			Boulos, M.;V. Amato Neto;A. P. Dutra;S. M. Di Santi;M. Shiroma	1991	Frequency of malaria relapse due to Plasmodium vivax in a non-endemic region (Sao Paulo, Brazil)	Brazil (BRA)	Portuguese						Yes									Unchecked	Unchecked	Unchecked	Unchecked										Incomplete
1887472			Hien, T. T.;Tam, D. T.;Cuc, N. T.;Arnold, K.	1991	Comparative effectiveness of artemisinin suppositories and oral quinine in children with acute falciparum malaria	Viet Nam (VNM)	English		Yes	No	28	Yes	No	No	No	No	No					Unchecked	Unchecked	Unchecked	Unchecked										Incomplete
1887472	Treatment	1																ARM
1887472	Treatment	2																QN
1900550			Khan, M. A.;Rehman, G. N.;Qazi, S. A.	1991	Halofantrine hydrochloride--efficacy and safety in children with acute malaria	Pakistan (PAK)	English		No	No	28	Yes	Yes	No	No	No	Not Specified					Unchecked	Unchecked	Unchecked	Unchecked										Incomplete
1900550	Treatment	1																HL
1900550	Treatment	2																HL
1916870			Held, T.;Trautmann, M.;Weinke, T.;Mravak, S.	1991	Clinical experiences with mefloquine in tropical malaria--a prospective study	Germany (DEU)	Other	German	No	No	Not specified	Yes	No	No	No	No	Not Specified					Unchecked	Unchecked	Unchecked	Unchecked										Incomplete
1916870	Treatment	1																MQ
1937278			Denis, M. B.;Kouznetsov, R. L.;Giboda, M.	1991	In vivo response of multi-resistant Plasmodium falciparum infections to mefloquine and its combination with sulfadoxine/pyrimethamine in Cambodia	Cambodia (KHM)	English		Not Specified	Not Specified	28	Yes	No	No	No	No	No					Unchecked	Unchecked	Unchecked	Unchecked										Incomplete
1937278	Treatment	1																MQ
1937278	Treatment	2																MQ+SP
1940213			Nagaraj, C.;Sugathan, N.;Chakrabarti, N. K.;Narasimham, M. V.	1991	An in vivo chloroquine sensitivity study in relation to low transmission potential and imported malaria in Kerala	India (IND)	English		Not Specified	Not Specified	Not Specified	Yes	No	No	No	No	No					Unchecked	Unchecked	Unchecked	Unchecked										Incomplete
1940213	Treatment	1																CQ+PQ
1948261			Shao, B. R.;Huang, Z. S.;Shi, X. H.;Meng, F.	1991	A 5-year surveillance of sensitivity in vivo of Plasmodium falciparum to pyronaridine/sulfadoxine/pyrimethamine in Diaoluo area, Hainan Province	China (CHN)	English		No	No	28	Yes	No	No	No	No	No					Unchecked	Unchecked	Unchecked	Unchecked										Incomplete
1948261	Treatment	1																PYN+SP
1956688			Mogi, G.;Rampengan, T. H.	1991	The efficacy of sulphate quinine compared to fansidar in treating falciparum malaria in children 6 months-7 years old	Indonesia (IDN)	English		Yes	Not Specified	7	Yes	No	No	No	No	Not Specified					Unchecked	Unchecked	Unchecked	Unchecked										Incomplete
1956688	Treatment	1																QN
1956688	Treatment	2																SP
1956689			Silitonga, K.;Rampengan, T. H.	1991	Comparative efficacy study of combination fansidar-sulphate quinine and fansidar-HCl tetracycline in falciparum malaria in children above 7 years old	Indonesia (IDN)	English		Not Specified	Not Specified	7	Yes	No	No	No	No	Not Specified					Unchecked	Unchecked	Unchecked	Unchecked										Incomplete
1956689	Treatment	1																QN+SP
1956689	Treatment	2																TET+SP
1956694			Liando, A.;Rampengan, T. H.	1991	Comparative efficacy of combination fansidar-sulphate quinine and fansidar-chloroquine in mixed malaria infections of P. falciparum-P. vivax in children	Indonesia (IDN)	English		Yes	Not Specified	Not Specified	No	No	No	No	No	Yes					Unchecked	Unchecked	Unchecked	Unchecked										Incomplete
1956694	Treatment	1																QN+SP
1956694	Treatment	2																CQ+SP
1960777			Sapak, P.;Garner, P.;Baea, M.;Narara, A.;Heywood, P.;Alpers, M.	1991	Ineffectiveness of amodiaquine against Plasmodium falciparum malaria in symptomatic young children living in an endemic malarious area of Papua New Guinea	Papua New Guinea (PNG)	English		No	No	7	Yes	No	No	No	No	Yes					Unchecked	Unchecked	Unchecked	Unchecked										Incomplete
1960777	Treatment	1																AQ
2039190			Pussard, E.;Lepers, J. P.;Clavier, F.;Raharimalala, L.;Le, B. J.;Frisk-Holmberg, M.;Bergqvist, Y.;Verdier, F.	1991	Efficacy of a loading dose of oral chloroquine in a 36-hour treatment schedule for uncomplicated plasmodium falciparum malaria	Madagascar (MDG)	English		No	No	7	Yes	No	No	No	No	Not Specified					Unchecked	Unchecked	Unchecked	Unchecked										Incomplete
2065405			Carme, B.;Sathounkasi, C.;Mbitsi, A.;Ndounga, M.;Gay, F.;Chandenier, J.;Schmitt, J. L.;Samba, G.	1991	Comparative efficacy of chloroquine and amodiaquine (25 and 35 mg/kg) in school children infected with P. falciparum (Brazzaville, March 1990)	Congo (Democratic Republic of the) (COD)	French															Unchecked	Unchecked	Unchecked	Unchecked										Incomplete
2075481			Salazar, N. P.;Saniel, M. C.;Estoque, M. H.;Talao, F. A.;Bustos, D. G.;Palogan, L. P.;Gabriel, A. I.	1990	Oral clindamycin in the treatment of acute uncomplicated falciparum malaria	Philippines (PHL)	English		Yes	No	28	Yes	No	No	No	No	No					Unchecked	Unchecked	Unchecked	Unchecked										Incomplete
2075481	Treatment	1																CL
2075481	Treatment	2																CL
2075481	Treatment	3																CL
2075482			Thimasarn, K.;Pinichpongse, S.;Malikul, S.;Rooney, W.;Tansophalaks, S.	1990	Phase III double-blind comparative study of Fansimef and Lariam for the curative treatment of Plasmodium falciparum infections in Thailand	Thailand (THA)	English		Yes	Yes	42	Yes	No	No	No	No	Not Specified					Unchecked	Unchecked	Unchecked	Unchecked										Incomplete
2075482	Treatment	1																MQ+SP
2075482	Treatment	2																MQ
2076034			Petersen, E.;Hogh, B.;Hanson, A. P.;Bjorkman, A.;Flacks, H.	1990	In vitro and in vivo susceptibility of Plasmodium falciparum isolates from Liberia to pyrimethamine, cycloguanil and chlorcycloguanil	Liberia (LBR)	English		No	No	28	Yes	No	No	No	No	No					Unchecked	Unchecked	Unchecked	Unchecked										Incomplete
2076034	Treatment	1																CP
2078091			Andriamangatiana-Rason, M. D.;Lepers, J. P.;Raharimalala, A. L.;Verdier, F.;Coulanges, P.	1990	Aspects of in vivo chemosensitivity of Plasmodium falciparum to chloroquine in a village of the Highland Plateaux of Madagascar in 1989	Madagascar (MDG)	French															Unchecked	Unchecked	Unchecked	Unchecked										Incomplete
2091337			Arnold, K.;Tran, T. H.;Nguyen, T. C.;Nguyen, H. P.;Pham, P.	1990	A randomized comparative study of artemisinine (qinghaosu) suppositories and oral quinine in acute falciparum malaria	Viet Nam (VNM)	English		Yes	No	28	Yes	No	No	No	No	No					Unchecked	Unchecked	Unchecked	Unchecked										Incomplete
2091337	Treatment	1																ARM
2091337	Treatment	2																QN
2091339			Lege-Oguntoye, L.;Adagu, S. I.;Werblinska, B.;Ogala, W. N.;Slotboom, A. B.	1990	Resistance of Plasmodium falciparum to sulfadoxine-pyrimethamine combination in semi-immune children in Zaria, northern Nigeria	Nigeria (NGA)	English		No	No	7	Yes	No	No	No	No	No					Unchecked	Unchecked	Unchecked	Unchecked										Incomplete
2093003			Arora, U.;Sharma, R. S.;Singh, G.;Dasgupta, R. K.;Narasimham, M. V.	1990	In vivo test for sensitivity of Plasmodium falciparum to chloroquine in Faridabad complex of Haryana (India)	India (IND)	English		No	No	28	Yes	No	No	No	No	No					Unchecked	Unchecked	Unchecked	Unchecked										Incomplete
2093003	Treatment	1																SP
2093006			Pandya, A. P.;Barkakaty, B. N.;Narasimham, M. V.;Mahapatra, P. K.	1990	Plasmodium falciparum--chloroquine in vivo test in northeast India: reclassification and extended follow-up till day 14	India (IND)	English		No	No	28	Yes	No	No	No	No	No					Unchecked	Unchecked	Unchecked	Unchecked										Incomplete
2093006	Treatment	1																CQ
2096499			Sowunmi, A.;Salako, L. A.;Walker, O.;Ogundahunsi, O. A.	1990	Clinical efficacy of mefloquine in children suffering from chloroquine-resistant Plasmodium falciparum malaria in Nigeria	Nigeria (NGA)	English		Yes	No	28	Yes	No	No	No	No	No					Unchecked	Unchecked	Unchecked	Unchecked										Incomplete
2096499	Treatment	1																CQ
2096499	Treatment	2																MQ
2098422			Barkakaty, B. N.;Chakravorty, N. K.;Narasimham, M. V.	1990	Efficacy of sulfalene and pyrimethamine combination drugs alone and with quinine in treatment of P. falciparum cases in chloroquine resistant areas of north east India	India (IND)	English		No	No	28	Yes	No	No	No	No	No					Unchecked	Unchecked	Unchecked	Unchecked										Incomplete
2098422	Treatment	1																SUL+PYR
2098422	Treatment	2																SUL+PYR
2098422	Treatment	3																SUL+PYR+QN
2098915			Harinasuta, T.;Bunnag, D.;Lasserre, R.	1990	Quinine resistant falciparum malaria treated with mefloquine	Thailand (THA)	English		No	No	63	Yes	No	No	No	No	No					Unchecked	Unchecked	Unchecked	Unchecked										Incomplete
2098915	Treatment	1																MQ
2189245			Elueze, E. I.;Osisanya, J. O.;Edafiogho, I. O.	1990	Sensitivity to chloroquine in vivo and in vitro of Plasmodium falciparum in Sokoto, Nigeria	Nigeria (NGA)	English		No	No	7	Yes	No	No	No	No	Not Specified					Unchecked	Unchecked	Unchecked	Unchecked										Incomplete
2189246			Trinh, K. A.;Nguyen, V. K.;Arnold, K.;Vo, V. C.;Nguyen, N. B.;Kim, T.;Ladinsky, J.	1990	Double-blind studies with mefloquine alone and in combination with sulfadoxine-pyrimethamine in 120 adults and 120 children with falciparum malaria in Vietnam	Viet Nam (VNM)	English		Yes	Yes	7	Yes	No	No	No	No	No					Unchecked	Unchecked	Unchecked	Unchecked										Incomplete
2189585			Ekanem, O. J.;Weisfeld, J. S.;Salako, L. A.;Nahlen, B. L.;Ezedinachi, E. N.;Walker, O.;Breman, J. G.;Laoye, O. J.;Hedberg, K.	1990	Sensitivity of Plasmodium falciparum to chloroquine and sulfadoxine/pyrimethamine in Nigerian children	Nigeria (NGA)	English		No	No	14	Yes	No	No	No	No	No					Unchecked	Unchecked	Unchecked	Unchecked										Incomplete
2189586			Slutsker, L. M.;Khoromana, C. O.;Payne, D.;Allen, C. R.;Wirima, J. J.;Heymann, D. L.;Patchen, L.;Steketee, R. W.	1990	Mefloquine therapy for Plasmodium falciparum malaria in children under 5 years of age in Malawi: in vivo/in vitro efficacy and correlation of drug concentration with parasitological outcome	Malawi (MWI)	English		No	No	28	Yes	No	No	No	No	No					Unchecked	Unchecked	Unchecked	Unchecked										Incomplete
2189586	Treatment	1																MQ
2189586	Treatment	2																MQ
2195282			Raccurt, C. P.;Arouko, H.;Djossou, F.;Macaigne, F.;Massougbodji, A.;Zohoun, T.;Sadeler, B. C.;Ripert, C.	1990	In vivo amodiaquine sensitivity of Plasmodium falciparum in the town of Cotonou and in the vicinity (Benin)	Benin (BEN)	French		Not Specified	Not Specified	7	Yes	No	No	No	No	Not Specified					Unchecked	Unchecked	Unchecked	Unchecked										Incomplete
2195282	Treatment	1																AQ
2195283			Gazin, P.;Louis, J. P.;Mulder, L.;Eberle, F.;Jambou, R.;Moyroud;Hengy, C.	1990	Evaluation of Plasmodium falciparum susceptibility to chloroquine and amodiaquine using a simplified, in vivo, 7-day test in southern Cameroon	Cameroon (CMR)	French		No	No	7	Yes	No	No	No	No	No					Unchecked	Unchecked	Unchecked	Unchecked										Incomplete
2195283	Treatment	1																CQ
2195283	Treatment	2																AQ
2200726			Singh, N.;Mishra, A. K.;Sharma, V. P.	1990	Radical treatment of vivax malaria in Madhya Pradesh, India	India (IND)	English		No	No	240	No	Yes	No	No	No	No					Unchecked	Unchecked	Unchecked	Unchecked										Incomplete
2200726	Treatment	1																CQ+PQ
2202586			Usanga, E. A.;Ezedinachi, E. N.;Gemade, E. I.;Ikpatt, N. W.;Alaribe, A. A.	1990	Efficacies of chloroquine and pyrimethamine-sulphadoxine in a Nigerian population with chloroquine resistant P. falciparum malaria	Nigeria (NGA)	English		No	No	14	Yes	No	No	No	No	No					Unchecked	Unchecked	Unchecked	Unchecked										Incomplete
2205671			Tanabe, K.;K. Shimada	1990	Clinical evaluation of antimalarial drugs	Japan (JPN)	Other	Japanese	No	No	Not Specified	Yes	Yes	No	Yes	No	Not Specified					Unchecked	Unchecked	Unchecked	Unchecked										Incomplete
2207399			Keuter, M.;van, E. A.;Hoogstrate, M.;Raasveld, M.;van, d. R. M.;Ngwawe, W. A.;Watkins, W. M.;Were, J. B.;Brandling-Bennett, A. D.	1990	Comparison of chloroquine, pyrimethamine and sulfadoxine, and chlorproguanil and dapsone as treatment for falciparum malaria in pregnant and non-pregnant women, Kakamega District, Kenya	Kenya (KEN)	English		No	No	62	Yes	No	No	No	No	No					Unchecked	Unchecked	Unchecked	Unchecked										Incomplete
2207399	Treatment	1																SP
2207399	Treatment	2																CQ
2207399	Treatment	3																CP+DAP
2208453			Carme, B.;Moudzeo, H.;Mbitsi, A.;Sathounkazi, C.;Ndounga, M.;Brandicourt, O.;Gay, F.;Le, B. J.;Gentilini, M.	1990	Plasmodium falciparum drug resistance in the Congo. Evaluation of surveys carried out from 1985 to 1989	Congo (Democratic Republic of the) (COD)	French															Unchecked	Unchecked	Unchecked	Unchecked										Incomplete
2222024			Wirima, J. J.;Khormana, C. O.;Macheso, A. F.;Heymann, D. L.;Campbell, C. C.	1990	In vivo efficacy of quinine treatment for Plasmodium falciparum malaria in Malawian children	Malawi (MWI)	English		No	No	5	Yes	No	No	No	No	No					Unchecked	Unchecked	Unchecked	Unchecked										Incomplete
2222024	Treatment	1																Quinine
2233545			Shcherbakov, A. M.;Rabinovich, S. A.;Chin, K. A.;Nguyen, V. K.;Chan, V. B.;Dadasheva, N. R.;Sokhanenkova, T. L.;Nguyen, V. T.;Vu, T. T.;Vu, C.;et al.	1990	The efficacy of and tolerance for fansimef in the treatment of tropical malaria in the south of the Socialist Republic of Vietnam	Viet Nam (VNM)	Other	Russian														Unchecked	Unchecked	Unchecked	Unchecked										Incomplete
2233545	Treatment	1																MQ+SP
2233545	Treatment	2																QN+SP
2266908			Shcherbakov, A. M.;Nguyen, T. L.;Chin, K. A.;Chan, K. T.;Rabinovich, S. A.;Nguyen, V. D.;Chan, V. F.;Vu, T. T.;Padelt, H.;et al.	1990	The clinical efficacy of and tolerance for lariam (mefloquine) in tropical malaria in the south of the Socialist Republic of Vietnam	Viet Nam (VNM)	Other	Russian														Unchecked	Unchecked	Unchecked	Unchecked										Incomplete
2266908	Treatment	1																MQ
2278060			Salako, L. A.;Adio, R. A.;Sowunmi, A.;Walker, O.	1990	Parenteral sulphadoxine-pyrimethamine (Fansidar): an effective and safe but under-used method of anti-malarial treatment	Nigeria (NGA)	English		Yes	No	14	Yes	No	No	No	No	No					Unchecked	Unchecked	Unchecked	Unchecked										Incomplete
2278061			Salako, L. A.;Sowunmi, A.;Walker, O.	1990	Evaluation of the clinical efficacy and safety of halofantrine in falciparum malaria in Ibadan, Nigeria	Nigeria (NGA)	English		No	No	28	Yes	No	No	No	No	No					Unchecked	Unchecked	Unchecked	Unchecked										Incomplete
2278061	Treatment	1																HL
2278065			Rotigliano, G.;Lamizana, L.;Procacci, P. G.;Kumlien, S.	1990	In vivo sensitivity of Plasmodium falciparum to chloroquine in Burkina Faso	Burkina Faso (BFA)	English		No	No	7	Yes	No	No	No	No	No					Unchecked	Unchecked	Unchecked	Unchecked										Incomplete
2286005			Dinis, D. V.;Schapira, A.	1990	Comparative study of sulfadoxine-pyrimethamine and amodiaquine + sulfadoxine-pyrimethamine for the treatment of malaria caused by chloroquine-resistant Plasmodium falciparum in Maputo, Mozambique	Mozambique (MOZ)	French															Unchecked	Unchecked	Unchecked	Unchecked										Incomplete
2486524			Da Silva, A. R.;Silva Cde, M.;Branco Mdos, R.;Branco Filho, J. R.	1989	Results of the use of a therapeutic protocol for Plasmodium vivax for 5 days in 3 municipalities of the Sao Luis Island, State of Maranhao, Brazil	Brazil (BRA)	Portuguese															Unchecked	Unchecked	Unchecked	Unchecked										Incomplete
2644264			Gesase, S.;Gosling, R.D.;Hashim, R.;Ord, R.;Naidoo, I.;Madebe, R.;Mosha, J.F.;Joho, A.;Mandia, V.;Mrema, H.;Mapunda, E.;Savael, Z.;Lemnge, M.;Mosha, F.W.;Greenwood, B.;Roper, C.;Chandramohan, D.	2009	High resistance of Plasmodium falciparum to sulphadoxine/pyrimethamine in northern Tanzania and the emergence of dhps resistance mutation at Codon 581	Tanzania - United Republic of (TZA)	English		No	No	28	Yes	No	No	No	No	No					Unchecked	Unchecked	Unchecked	Unchecked										Incomplete
2644264	Treatment	1																SP
2644264	Treatment	2																SP
2657314			Julvez, J. and Galtier, J.	1989	Plasmodium falciparum chloroquine-resistance study using in vivo test in Mayotte Island (Comoro Archipelago). [French]	Mayotte (MYT)	French		No	No	28	Yes	No	No	No	No	No					Unchecked	Unchecked	Unchecked	Unchecked										Incomplete
2657314	Treatment	1																CQ
2658877			Mbudi, P. K.;Pela, N. N.;Kalonji, M. W.;Disu, M. M.	1989	Comparative efficacy of alternative treatments in Plasmodium falciparum infections in Zaire	Congo (Democratic Republic of the) (COD)	French															Unchecked	Unchecked	Unchecked	Unchecked										Incomplete
2662351			Arias, A. E.;Corredor, A.	1989	Low response of Colombian strains of Plasmodium vivax to classical antimalarial therapy	Colombia (COL)	English		No	No	Not specified	No	Yes	No	No	No	No					Unchecked	Unchecked	Unchecked	Unchecked										Incomplete
2662351	Treatment	1																CQ+PQ or AQ +PQ
2663213			Macaigne, F.;Combe, A.;Vincendeau, P.;Eboumbou, J.;Garnier, T.;Michel, R.;Ripert, C.	1989	In vivo sensitivity of Plasmodium falciparum to amodiaquine in the town of Edea (Cameroon)	Cameroon (CMR)	French															Unchecked	Unchecked	Unchecked	Unchecked										Incomplete
2663214			Hengy, C.;Garrigue, G.;Abissegue, B.;Ghogomu, N. A.;Gazin, P.;Gelas, H.;Kouka-Bemba, D.;Le, B. J.;Jambou, R.	1989	Surveillance of Plasmodium falciparum drug sensitivity in Yaounde and its surroundings (Cameroon). In vivo and in vitro study	Cameroon (CMR)	French															Unchecked	Unchecked	Unchecked	Unchecked										Incomplete
2665376			Schuurkamp, G. J.;Kereu, R. K.	1989	Resistance of Plasmodium falciparum to chemotherapy with 4-aminoquinolines in the Ok Tedi area of Papua New Guinea	Papua New Guinea (PNG)	English		No	No	28	Yes	No	No	No	No	No					Unchecked	Unchecked	Unchecked	Unchecked										Incomplete
2665376	Treatment	1																AQ
2665376	Treatment	2																CQ
2670289			Raccurt, C. P.;Ribou, G.;Lambert, M. T.;Bouloumie, J.;Macaigne, F.;Ripert, C.	1989	Halofantrine in the treatment of malaria. Clinical trial in a semi-rural zone of Cameroon	Cameroon (CMR)	French															Unchecked	Unchecked	Unchecked	Unchecked										Incomplete
2670309			Huang, Z. S.;Feng, Z.;Meng, F.;Zeng, L. H.;Lin, X.;Zheng, Y.;Xing, Q. F.;Guo, R. N.	1989	Therapeutic effect of pyronaridine in plain tablets and enteric-coated tablets in falciparum malaria patients	China (CHN)	Chinese															Unchecked	Unchecked	Unchecked	Unchecked										Incomplete
2670309	Treatment	1																PYN
2676618			Sinha, S.;Dua, V. K.;Sharma, V. P.	1989	Efficacy of 5 day radical treatment of primaquine in Plasmodium vivax cases at the BHEL industrial complex, Hardwar (U.P.)	India (IND)	English		No	No	395	No	Yes	No	No	No	No					Unchecked	Unchecked	Unchecked	Unchecked										Incomplete
2676618	Treatment	1																CQ+PQ
2679451			Richard-Lenoble, D.;Kombila, M.;Martz, M.;Lefevre, B.;Chandenier, J.;Gay, F.;Billiault, X.;Therizol-Ferly, M.	1989	Development of chloroquine resistance in Plasmodium falciparum in Gabon between 1984 and 1987-88 (in vivo evaluation in a school environment)	Gabon (GAB)	French															Unchecked	Unchecked	Unchecked	Unchecked										Incomplete
2680133			Blanchy, S.;Benthein, F.	1989	In vivo chemosensitivity of Plasmodium falciparum in the Islamic Federal Republic of the Comoros	Comoros (COM)	French															Unchecked	Unchecked	Unchecked	Unchecked										Incomplete
2680154			Chen, L.;Dai, Z. R.;Qian, Y. L.;Ma, Z. M.;Guo, F. C.;Liao, Z. H.;Fu, D. D.;Ma, D. Q.;Pang, X. J.	1989	Observation on the efficacy of combined use of some new antimalarials for the treatment of falciparum malaria in Hainan Province	China (CHN)	Chinese															Unchecked	Unchecked	Unchecked	Unchecked										Incomplete
2686856			Lan, C. X.;Lin, X.;Huang, Z. S.;Chen, Y. S.;Guo, R. N.	1989	In vivo sensitivity of Plasmodium falciparum to piperaquine phosphate assayed in Linshui and Baisha counties, Hainan Province	China (CHN)	Chinese															Unchecked	Unchecked	Unchecked	Unchecked										Incomplete
2688937			Guo, X. B.;Fu, L. C.	1989	Comparative study of artemisinin suppositories and piperaquine phosphate in the treatment of falciparum malaria	China (CHN)	Chinese															Unchecked	Unchecked	Unchecked	Unchecked										Incomplete
2690417			Bunnag, D.;Harinasuta, T.;Looareesuwan, S.;Chittamas, S.;Pannavut, W.;Berthe, J.;Mondesir, J. M.	1989	A combination of quinine, quinidine and cinchonine (LA 40221) in the treatment of chloroquine resistant falciparum malaria in Thailand: two double-blind trials	Thailand (THA)	English		Yes	Yes	34	Yes	No	No	No	No	No					Unchecked	Unchecked	Unchecked	Unchecked										Incomplete
2690417	Treatment	1																QN
2690417	Treatment	2																QN
2690417	Treatment	3																QN+QND
2690417	Treatment	4																QN+QND
2690763			Daniel, H. I.;Molta, N. B.	1989	Efficacy of chloroquine in the treatment of malaria in children under five years in Baissa (Gongola State, Nigeria)	Nigeria (NGA)	English		No	No	14	Yes	No	No	No	No	No					Unchecked	Unchecked	Unchecked	Unchecked										Incomplete
2694469			Kremsner, P. G.;Zotter, G. M.;Graninger, W.;Rocha, R. M.;Bienzle, U.;Feldmeier, H.	1989	Clindamycin is effective against Plasmodium falciparum but not against P. vivax in mixed infections	Brazil (BRA)	English		No	No	28	Yes	No	No	No	No	Yes					Unchecked	Unchecked	Unchecked	Unchecked										Incomplete
2694469	Treatment	1																CL
2694508			Deloron, P.;Lepers, J. P.;Verdier, F.;Chougnet, C.;Remanamirija, J. A.;Andriamangatiana-Rason, M. D.;Coulanges, P.;Jaureguiberry, G.	1989	Efficacy of a 3-day oral regimen of a quinine-quinidine-cinchonine association (Quinimax) for treatment of falciparum malaria in Madagascar	Madagascar (MDG)	English		No	No	7	Yes	No	No	No	No	No					Unchecked	Unchecked	Unchecked	Unchecked										Incomplete
2761279			Wang, T.Y.	1989	Follow-up observation on the therapeutic effects and remote reactions of artemisinin (Qinghaosu) and artemether in treating malaria in pregnant woman	China (CHN)	Chinese		No	No		Yes	No	No	No	No	No					Unchecked	Unchecked	Unchecked	Unchecked										Incomplete
2834931			Simooya, O. O.;Aderounmu, A. F.;Salako, L. A.	1988	Sensitivity of Plasmodium falciparum to chloroquine, amodiaquine and mefloquine in Ibadan, Nigeria	Nigeria (NGA)	English					Yes	No	No	No	No	Not Specified					Unchecked	Unchecked	Unchecked	Unchecked										Incomplete
2834931	Treatment	1																CQ
2834931	Treatment	2																AQ
2854365			Fadeke, A. A.;Salako, L. A.;Laoye, A. J.;Modupe, M. J.;Aina, A. R.	1988	Comparison of the susceptibility of falciparum malaria to mefloquine-sulphadoxine-pyrimethamine and chloroquine in Nigeria	Nigeria (NGA)	English		Yes	Not Specified	28	Yes	No	No	No	No	No					Unchecked	Unchecked	Unchecked	Unchecked										Incomplete
2854365	Treatment	1																CQ
2854365	Treatment	2																MQ+SP
2858743			Harinasuta, T.;Bunnag, D.;Lasserre, R.;Leimer, R.;Vinijanont, S.	1985	Trials of mefloquine in vivax and of mefloquine plus 'fansidar' in falciparum malaria	Thailand (THA)	English		Yes	Yes	42	Yes	Yes	No	No	No	No					Unchecked	Unchecked	Unchecked	Unchecked										Incomplete
2858743	Treatment	1																MQ
2858743	Treatment	2																CQ
2858743	Treatment	3																MQ+SP
2858743	Treatment	4																MQ
2865518			Hoffman, S. L.;Rustama, D.;Dimpudus, A. J.;Punjabi, N. H.;Campbell, J. R.;Oetomo, H. S.;Marwoto, H. A.;Harun, S.;Sukri, N.;Heizmann, P.;et al.	1985	RII and RIII type resistance of Plasmodium falciparum to combination of mefloquine and sulfadoxine/pyrimethamine in Indonesia	Indonesia (IDN)	English		Yes	No	7	Yes	No	No	No	No	No					Unchecked	Unchecked	Unchecked	Unchecked										Incomplete
2883361			Menon, A.;Snow, R. W.;Otoo, L.;Greenwood, B. M.	1987	Decline in sensitivity of Plasmodium falciparum to chloroquine in The Gambia	Gambia (GMB)	English		No	No	10	Yes	No	No	No	No	No					Unchecked	Unchecked	Unchecked	Unchecked										Incomplete
2899237			Watkins, W. M.;Oloo, J. A.;Lury, J. D.;Mosoba, M.;Kariuki, D.;Mjomba, M.;Koech, D. K.;Gilles, H. M.	1988	Efficacy of multiple-dose halofantrine in treatment of chloroquine-resistant falciparum malaria in children in Kenya	Kenya (KEN)	English		No	No	14	Yes	No	No	No	No	No					Unchecked	Unchecked	Unchecked	Unchecked										Incomplete
2899238			Wirima, J.;Khoromana, C.;Molyneux, M. E.;Gilles, H. M.	1988	Clinical trials with halofantrine hydrochloride in Malawi	Malawi (MWI)	English		No	No	14	Yes	No	No	No	No	No					Unchecked	Unchecked	Unchecked	Unchecked										Incomplete
2964606			Maisonneuve, H. and Joly, F. and John, M. and Carles, G. and Rossignol, J. F.	1988	Effectiveness of halofantrine in Plasmodium falciparum and Plasmodium vivax malaria in a resistance area (French Guiana). [French]	French Guiana (GUF)	French		No	No	28	Yes	Yes	No	No	No	Not Specified					Unchecked	Unchecked	Unchecked	Unchecked										Incomplete
2964606	Treatment	1																HL
2964606	Treatment	2																HL
3042178			Mbanzulu, P. N.;Kadima, N.;Ngimbi, N. P.;Ngangoue, C.;Elenga, E.;Kaba, S.;Makengo, N.;Lokombe, B.;Miankanina, B.;Ngbege, T.	1988	Chemoresistance of Plasmodium falciparum in Kinshasha. In vivo tests and chloroquine absorption	Congo (Democratic Republic of the) (COD)	French															Unchecked	Unchecked	Unchecked	Unchecked										Incomplete
3048758			Sabchareon, A.;Chongsuphajaisiddhi, T.;Sinhasivanon, V.;Chanthavanich, P.;Attanath, P.	1988	In vivo and in vitro responses to quinine and quinidine of Plasmodium falciparum	Thailand (THA)	English		Yes	No	28	Yes	No	No	No	No	No					Unchecked	Unchecked	Unchecked	Unchecked										Incomplete
3048758	Treatment	1																QN
3048758	Treatment	2																QND
3048759			Huang, O. L.;Ouyang, W. C.;Zhou, J. X.;Wu, Z.;Zhang, K. Y.;Huang, J. K.;Cai, X. Z.;Pang, X. J.;Fu, S. G.;Wang, X. F.;et al.	1988	Effectiveness of amodiaquine, sulfadoxine-pyrimethamine, and combinations of these drugs for treating chloroquine-resistant falciparum malaria in Hainan Island, China	China (CHN)	English		Yes	Yes	28	Yes	No	No	No	No	No					Unchecked	Unchecked	Unchecked	Unchecked										Incomplete
3048759	Treatment	1																AQ
3048759	Treatment	2																AQ+SX
3048759	Treatment	3																AQ+SP
3048759	Treatment	4																SP
3051548			Schapira, A.;Almeida, F. L. T.;Averkiev, L.;Omawale;Schwalbach, J. F.;Suleimanov, G.	1988	The Plasmodium falciparum chloroquine in vivo test: extended follow-up is more important than parasite counting	Mozambique (MOZ)	English		No	No	28	Yes	No	No	No	No	No					Unchecked	Unchecked	Unchecked	Unchecked										Incomplete
3051548	Treatment	1																CQ
3055450			Lemnge, M. M.;Inambao, A. W.	1988	In vivo and in vitro sensitivity of Plasmodium falciparum to chloroquine at Lubwe and Kalene in Zambia: use of amodiaquine as an alternative antimalarial drug	Zambia (ZMB)	English		No	No	14	Yes	No	No	No	No	No					Unchecked	Unchecked	Unchecked	Unchecked										Incomplete
3055454			Watt, G.;Long, G. W.;Padre, L. P.;Alban, P.;Sangalang, R.;Ranoa, C. P.	1988	Chloroquine and quinine: a randomized, double-blind comparison of efficacy and side effects in the treatment of Plasmodium falciparum malaria in the Philippines	Philippines (PHL)	English		Yes	Yes	6	Yes	No	No	No	No	No					Unchecked	Unchecked	Unchecked	Unchecked										Incomplete
3058821			Kremsner, P. G.;Zotter, G. M.;Feldmeier, H.;Graninger, W.;Rocha, R. M.;Wiedermann, G.	1988	A comparative trial of three regimens for treating uncomplicated falciparum malaria in Acre, Brazil	Brazil (BRA)	English		Yes	No	28	Yes	No	No	No	No	No					Unchecked	Unchecked	Unchecked	Unchecked										Incomplete
3058821	Treatment	1																QN+SP
3058821	Treatment	2																AQ
3058821	Treatment	3																QN+CL
3067374			Thet, N.;Hla, W.;Yin, Y. N.	1988	Falciparum malaria and pregnancy: relationship and treatment response	Myanmar (MMR)	English		Yes	No	270	Yes	No	No	No	No	No					Unchecked	Unchecked	Unchecked	Unchecked										Incomplete
3067374	Treatment	1																QN
3067374	Treatment	2																AQ
3068846			Salako, L. A.;Sowunmi, A.;Laoye, O. J.	1988	Evaluation of the sensitivity in vivo and in vitro of Plasmodium falciparum malaria to quinine in an area of full sensitivity to chloroquine	Nigeria (NGA)	English		Yes	No	28	Yes	No	No	No	No	No					Unchecked	Unchecked	Unchecked	Unchecked										Incomplete
3068846	Treatment	1																CQ
3068846	Treatment	2																QN
3068855			Watkins, W. M.;Brandling-Bennett, A. D.;Nevill, C. G.;Carter, J. Y.;Boriga, D. A.;Howells, R. E.;Koech, D. K.	1988	Chlorproguanil/dapsone for the treatment of non-severe Plasmodium falciparum malaria in Kenya: a pilot study	Kenya (KEN)	English		No	No	28	Yes	No	No	No	No	Yes					Unchecked	Unchecked	Unchecked	Unchecked										Incomplete
3072818			Klever, H. J.;Witte, A. M.;Brabin, B. J.;Eggelte, T.;van, d. K. H. J.;Alpers, M. P.	1988	In-vivo susceptibility of Plasmodium falciparum to cholorquine in pregnant and non-pregnant women and in-vitro response of P. falciparum to chloroquine and mefloquine in Madang Province, Papua New Guinea	Papua New Guinea (PNG)	English															Unchecked	Unchecked	Unchecked	Unchecked										Incomplete
3075350			Tin, S.;Pe, T. M.;Ye, H.;Win, M.;Lin, S.	1988	The effect of mefloquine-artemether compared with quinine on patients with complicated falciparum malaria	Myanmar (MMR)	English		No	No	28	Yes	No	No	No	No	No					Unchecked	Unchecked	Unchecked	Unchecked										Incomplete
3075350	Treatment	1																AM+MQ
3075350	Treatment	2																QN
3075441			Salako, L. A.;Aderounmu, A. F.;Laoye, J. O.;Makinde, J. M.;Adio, R. A.	1988	Sensitivity of Plasmodium falciparum to mefloquine-sulphadoxine-pyrimethamine (Fansimef) in vivo and to mefloquine alone in vitro in Nigeria	Nigeria (NGA)	English		Yes	No	28	Yes	No	No	No	No	No					Unchecked	Unchecked	Unchecked	Unchecked										Incomplete
3075441	Treatment	1																MQ+SP
3075441	Treatment	2																CQ
3075524			Huang, Z. S.;Shao, B. R.;Meng, F.;Zeng, L. H.;Ye, X. Y.;Huang, J.;Shi, X. H.;Guo, R. N.;Li, X.;Xing, Q. F.;et al.	1988	Effects of combined dose of pyronaridine/sulfadoxine/pyrimethamine on falciparum malaria	China (CHN)	Chinese															Unchecked	Unchecked	Unchecked	Unchecked										Incomplete
3075525			Pang, X. J.;Liu, Q. J.;Chen, Q. Y.;Cai, X. Z.;Lin, K. H.;Ou, F. Z.;Liu, Y. P.;Fu, S. G.;Liu, X. M.;Liu, H. H.;et al.	1988	Efficacy of combined use of pyronaridine, sulfadoxine and pyrimethamine in the treatment of falciparum malaria on Hainan Island	China (CHN)	Chinese															Unchecked	Unchecked	Unchecked	Unchecked										Incomplete
3075526			Huang, Q. L.;Quyang, W. C.;Zhou, J. X.;Wu, Z.;Zhang, K. Y.;Huang, J. K.;Pan, X. J.;Cai, X. Z.;Fu, S. G.;Huang, X. F.;et al.	1988	Efficacy of amodiaquine, Fansidar and their combination in the treatment of chloroquine-resistant falciparum malaria	China (CHN)	Chinese															Unchecked	Unchecked	Unchecked	Unchecked										Incomplete
3076709			Guo, X. B.;Arnold, K.;Fu, L. C.;Chen, P. Q.;Li, G. Q.	1988	Double-blind dose finding study of mefloquine-sulfadoxine-pyrimethamine in children with acute falciparum malaria	China (CHN)	English		Yes	Yes	28	Yes	No	No	No	No	No					Unchecked	Unchecked	Unchecked	Unchecked										Incomplete
3076709	Treatment	1																MQ+SP
3076709	Treatment	2																MQ+SP
3076709	Treatment	3																MQ+SP
3076890			Barkakaty, B. N.;Sharma, G. K.;Chakravorty, N. K.	1988	Studies on efficacy of treatment with sulfamethoxazole + trimethoprim and sulfalene + pyrimethamine combinations in Plasmodium falciparum malaria of known and unknown resistant status	India (IND)	English		Yes	Not Specified	28	Yes	No	No	No	No	No					Unchecked	Unchecked	Unchecked	Unchecked										Incomplete
3076890	Treatment	1																SMX+TR
3076890	Treatment	2																SUL+PYR
3077193			Reyes, S.;Osanai, C. H.;Passos, A. D.	1986	In vivo resistance of Plasmodium falciparum to 4-aminoquinolines and to a sulfadoxine-pyrimethamine combination. II. Study of Manaus, Amazonas 1983-1984	Brazil (BRA)	Portuguese															Unchecked	Unchecked	Unchecked	Unchecked										Incomplete
3077373			Asthana, O. P.;Tangri, A. N.;Nityanand, S.	1988	Clinical trial of fansimef in Indian patients of P. falciparum malaria	India (IND)	English		No	No	35	Yes	No	No	No	No	No					Unchecked	Unchecked	Unchecked	Unchecked										Incomplete
3077373	Treatment	1																MQ+SP
3127501			Tanabe, K.;Ohtomo, H.; Otuji, Y.;Nakabayashi, T.; Tanaka, H.	1987	[A clinical evaluation of chloroquine on malaria in Japan]	Japan (JPN)	Other	Japanese	No	No	7	Yes	Yes	No	No	No	Not Specified					Unchecked	Unchecked	Unchecked	Unchecked										Incomplete
3127501	Treatment	1																CQ
3281488			Sexton, J. D.;Deloron, P.;Bugilimfura, L.;Ntilivamunda, A.;Neill, M.	1988	Parasitologic and clinical efficacy of 25 and 50 mg/kg of chloroquine for treatment of Plasmodium falciparum malaria in Rwandan children	Rwanda (RWA)	English		Yes	No	14	Yes	No	No	No	No	No					Unchecked	Unchecked	Unchecked	Unchecked										Incomplete
3281489			Deloron, P.;Sexton, J. D.;Bugilimfura, L.;Sezibera, C.	1988	Amodiaquine and sulfadoxine-pyrimethamine as treatment for chloroquine-resistant Plasmodium falciparum in Rwanda	Rwanda (RWA)	English		No	No	7	Yes	No	No	No	No	No					Unchecked	Unchecked	Unchecked	Unchecked										Incomplete
3286494			Rana, A. K.;Sharma, T. D.;Prabhakar, H.	1988	Drug resistance in Plasmodium falciparum malaria--a clinical study	India (IND)	English		No	No	21	Yes	No	No	No	No	No					Unchecked	Unchecked	Unchecked	Unchecked										Incomplete
3286494	Treatment	1																CQ
3289785			Wang, H. F.;Shi, W. Z.;Feng, T. G.;Zhang, S. F.;Li, P. S.;Ganjun;Li, G. Q.;Guo, X. B.	1988	Clinical study on the treatment of malaria with artemether and artesunate	China (CHN)	Chinese															Unchecked	Unchecked	Unchecked	Unchecked										Incomplete
3293827			Schapira, A.;Schwalbach, J. F.	1988	Evaluation of four therapeutic regimens for falciparum malaria in Mozambique, 1986	Mozambique (MOZ)	English		Yes	No	35	Yes	No	No	No	No	No					Unchecked	Unchecked	Unchecked	Unchecked										Incomplete
3293828			Boudreau, E. F.;Pang, L. W.;Dixon, K. E.;Webster, H. K.;Pavanand, K.;Tosingha, L.;Somutsakorn, P.;Canfield, C. J.	1988	Malaria: treatment efficacy of halofantrine (WR 171,669) in initial field trials in Thailand	Thailand (THA)	English		Yes	Yes	28	Yes	No	No	No	No	No					Unchecked	Unchecked	Unchecked	Unchecked										Incomplete
3293828	Treatment	1																HL
3293828	Treatment	2																MQ
3299660			Rombo, L.; Edwards, G.;Ward, S.A.;Eriksson, G.; Lindquist, L.; Lindberg, A.; Runehagen, A.; Bjorkman, A.; Hylander, N.O	1987	Seven patients with relapses of Plasmodium vivax or P. ovale despite primaquine treatment	TRAVELLERS	English		No	No	14	No	Yes	Yes	No	No	No					Unchecked	Unchecked	Unchecked	Unchecked										Incomplete
3299660	Treatment	1																CQ+PQ
3301042			Chongsuphajaisiddhi, T.;Sabchareon, A.;Chantavanich, P.;Singhasivanon, V.;Attanath, P.;Wernsdorfer, W. H.;Sheth, U. K.	1987	A phase-III clinical trial of mefloquine in children with chloroquine-resistant falciparum malaria in Thailand	Thailand (THA)	English		No	No	42	Yes	No	No	No	No	No					Unchecked	Unchecked	Unchecked	Unchecked										Incomplete
3301042	Treatment	1																MQ
3307650			Haegeman, F.;Martiny, P.;Wyffels, A.;Aazami, A.	1987	In vivo chloroquine sensitivity of Plasmodium falciparum in South West Niger	Niger (NER)	English		No	No	7	Yes	No	No	No	No	No					Unchecked	Unchecked	Unchecked	Unchecked										Incomplete
3310468			Ohtomo, H.;A. Hioki;K. Tanabe;T. Nakabayashi;T. Ishizaki	1987	Clinical evaluation of antimalarial regimens in Japan	Japan (JPN)	English		No	No												Unchecked	Unchecked	Unchecked	Unchecked										Incomplete
3311192			Gascon, J. and Soldevila, M. and Merlos, A. and Bada, J. L.	1987	Drug resistance of P1 falciparum in Ruanda; a study in vivo. [French]	Rwanda (RWA)	French		Not Specified	No	28	Yes	No	No	No	No	No					Unchecked	Unchecked	Unchecked	Unchecked										Incomplete
3311192	Treatment	1																CQ
3311192	Treatment	2																AQ
3311192	Treatment	3																SP
3311438			de Souza, JM; Sheth, UK; Wernsdorfer, WH; Trigg, PI; Doberstyn, EB.	1987	A phase II/III double-blind, dose-finding clinical trial of a combination of mefloquine, sulfadoxine, and pyrimethamine (Fansimef) in falciparum malaria	Brazil (BRA)	English		Yes	Yes	63	Yes	No	No	No	No	No					Unchecked	Unchecked	Unchecked	Unchecked										Incomplete
3311438	Treatment	1																MQ+SP
3311438	Treatment	2																MQ+SP
3311438	Treatment	3																MQ+SP
3311439			Harinasuta, T.;Bunnag, D.;Vanijanond, S.;Charoenlarp, P.;Suntharasmai, P.;Chitamas, S.;Sheth, U. K.;Wernsdorfer, W. H.	1987	Mefloquine, sulfadoxine, and pyrimethamine in the treatment of symptomatic falciparum malaria: a double-blind trial for determining the most effective dose	Thailand (THA)	English		Yes	Yes	42	Yes	No	No	No	No	No					Unchecked	Unchecked	Unchecked	Unchecked										Incomplete
3311439	Treatment	1																MQ+SP
3311439	Treatment	2																MQ+SP
3311439	Treatment	3																MQ+SP
3311440			Ekue, J. M.;Phiri, D. E.;Sheth, U. K.;Mukunyandela, M.	1987	A double-blind trial of a fixed combination of mefloquine plus sulfadoxine-pyrimethamine compared with sulfadoxine-pyrimethamine alone in symptomatic falciparum malaria	Zambia (ZMB)	English		Yes	Yes	28	Yes	No	No	No	No	No					Unchecked	Unchecked	Unchecked	Unchecked										Incomplete
3311440	Treatment	1																MQ+SP
3311440	Treatment	2																SP
3319250			Carme, B.;Mbitsi, A.;Moudzeo, H.;Ndinga, M.;Eozenou, P.	1987	Drug resistance of Plasmodium falciparum in the Congo. 2. Comparative study in vivo of chloroquine and amodiaquine in Brazzaville schoolchildren (November 1986)	Congo (Democratic Republic of the) (COD)	French		Not Specified	Not Specified	7	Yes	No	No	No	No	Not Specified					Unchecked	Unchecked	Unchecked	Unchecked										Incomplete
3319250	Treatment	1																CQ
3319250	Treatment	2																AQ
3319257			Baudon, D.;Guiguemde, T. R.;Ouedraogo, J. B.	1987	Surveillance of the sensitivity of Plasmodium falciparum to chloroquine in Western Africa: value of in vivo tests using 5 and 10 mg/kg	Burkina Faso (BFA)	French		No	No	Not Specified	Yes	No	No	No	No	No					Unchecked	Unchecked	Unchecked	Unchecked										Incomplete
3319257	Treatment	1																CQ
3319258			Le, B. J.;Simon, F.;Ramanamirija, J. A.;Calmel, M. B.;Hatin, I.;Deloron, P.;Porte, J.;Marchais, H.;Clausse, J. L.;Biaud, J. M.;et al.	1987	Sensitivity of Plasmodium falciparum to quinolines and therapeutic strategies: comparison of the situation in Africa and Madagascar between 1983 and 1986	MULTICENTER	French					Yes	No	No	No	No	Not Specified					Unchecked	Unchecked	Unchecked	Unchecked										Incomplete
3319258	Treatment	1																CQ
3319258	Treatment	2																AQ
3321828			Bunnag, D.;Harinasuta, T.;Vanijanonta, S.;Looareesuwan, S.;Chittamas, S.;Punnavut, W.;Jochims, E.	1987	Slow-release quinidine in the treatment of chloroquine resistant falciparum malaria: a double-blind trial	Thailand (THA)	English		Yes	Yes	35	Yes	No	No	No	No	No					Unchecked	Unchecked	Unchecked	Unchecked										Incomplete
3321828	Treatment	1																QND
3321828	Treatment	2																QND
3325186			Steketee, R. W.;Brandling-Bennett, A. D.;Kaseje, D. C.;Schwartz, I. K.;Churchill, F. C.	1987	In vivo response of Plasmodium falciparum to chloroquine in pregnant and non-pregnant women in Siaya District, Kenya	Kenya (KEN)	English		No	No	28	Yes	No	No	No	No	No					Unchecked	Unchecked	Unchecked	Unchecked										Incomplete
3325186	Treatment	1																CQ
3325186	Treatment	2																CQ
3329070			Che, L. G.;Huang, K. G.;Yang, H. L.;Yu, L.;Lin, Z. L.;Huang, R.	1987	Combined use of pyronaridine, sulfadoxine and primaquine in areas with chloroquine-resistant falciparum malaria	China (CHN)	Chinese															Unchecked	Unchecked	Unchecked	Unchecked										Incomplete
3329780			Heymann, D. L.;Khoromana, C. O.;Wirima, J. J.;Campbell, C. C.	1987	Comparative efficacy of alternative primary therapies for Plasmodium falciparum infections in Malawi	Malawi (MWI)	English		No	No	21	Yes	No	No	No	No	No					Unchecked	Unchecked	Unchecked	Unchecked										Incomplete
3330414			Marchais, H.;Ramanamirija, J. A.;Le, B. J.;Coulanges, P.	1987	In vivo and in vitro sensitivity to 4-aminoquinolines of Plasmodium falciparum in Madagascar: results of a study conducted on the east coast (July 1985-July 1986)	Madagascar (MDG)	French															Unchecked	Unchecked	Unchecked	Unchecked										Incomplete
3330415			Coulanges, P.;Le, B. J.;Deloron, P.;Ramanamirija, J. A.;Biaud, J. M.;Marchais, H.	1987	In vivo and in vitro study of the chemosensitivity of Plasmodium falciparum in Madagascar--1982-1986	Madagascar (MDG)	French															Unchecked	Unchecked	Unchecked	Unchecked										Incomplete
3332509			Tin, F.;Nyunt, H.;Lim, M. A.;Win, S.;Lasserre, R.	1987	Double-blind trial to find dose range using a fixed combination of mefloquine, sulfadoxine and pyrimethamine in falciparum malaria: a field study on adults in Burma	Myanmar (MMR)	English		Yes	Yes	28	Yes	No	No	No	No	No					Unchecked	Unchecked	Unchecked	Unchecked										Incomplete
3332509	Treatment	1																MQ+SP
3332509	Treatment	2																MQ+SP
3333871			Passos, A. D.;Osanai, C. H.;Reyes, S.	1987	In vivo resistance of Plasmodium falciparum to 4-aminoquinolines and to a sulfadoxine-pyrimethamine combination. II--The Emperatriz study, Maranhao, 1983-1984	Brazil (BRA)	Portuguese															Unchecked	Unchecked	Unchecked	Unchecked										Incomplete
3513642			Meek, S. R. and Doberstyn, E. B. and Gauzere, B. A. and Thanapanich, C. and , Nordl and er, E. and Phuphaisan, S.	1986	Treatment Of Falciparum-Malaria With Quinine And Tetracycline Or Combined Mefloquine Sulfadoxine Pyrimethamine On The Thai-Kampuchean Border	Thailand (THA)	English		No	No	35	Yes	No	No	No	No	No					Unchecked	Unchecked	Unchecked	Unchecked										Incomplete
3513642	Treatment	1																MQ+SP
3513642	Treatment	2																QN+TET
3513642	Treatment	3																QN+TET
3518502			Khoromana, C. O. and Campbell, C. C. and Wirima, J. J. and Heymann, D. L.	1986	Invivo Efficacy Of Chloroquine Treatment For Plasmodium-Falciparum In Malawian Children Under 5 Years Of Age	Malawi (MWI)	English		No	No	7	Yes	No	No	No	No	No					Unchecked	Unchecked	Unchecked	Unchecked										Incomplete
3518502	Treatment	1																CQ
3518502	Treatment	2																CQ
3524482			Bjorkman, A.;Rombo, L.;Willcox, M.;Hanson, A. P.;Bengtsson, E.	1986	In vivo response of Plasmodium falciparum to different doses of chloroquine in semi-immune children in Liberia, West Africa	Liberia (LBR)	English		No	No	56	Yes	No	Yes	Yes	No	No					Unchecked	Unchecked	Unchecked	Unchecked										Incomplete
3524482	Treatment	1																CQ
3524482	Treatment	2																CQ
3524482	Treatment	3																CQ
3524482	Treatment	4																CQ
3524482	Treatment	5																CQ
3524485			Hedman, P.;Rombo, L.;Bjorkman, A.;Brohult, J.;Kihamia, C. M.;Potter, J.;Stenbeck, J.	1986	Sensitivity in vivo of Plasmodium falciparum to chloroquine and pyrimethamine/sulfadoxine in a coastal area of Tanzania	Tanzania - United Republic of (TZA)	English		No	No	7	Yes	No	No	No	No	No					Unchecked	Unchecked	Unchecked	Unchecked										Incomplete
3526578			Pe, T. M.;Tin, S.	1986	The efficacy of artemether (qinghaosu) in Plasmodium falciparum and P. vivax in Burma	Myanmar (MMR)	English		No	No	28	Yes	No	No	No	No	Yes					Unchecked	Unchecked	Unchecked	Unchecked										Incomplete
3526578	Treatment	1																CQ
3526578	Treatment	2																AM
3526578	Treatment	3																QN
3526578	Treatment	4																SP
3531795			Karzin, V. V.;Bespiatov, V. F.	1986	In vivo sensitivity of Plasmodium falciparum to chloroquine in Bamako (the Republic of Mali)	Mali (MLI)	Other	Russian														Unchecked	Unchecked	Unchecked	Unchecked										Incomplete
3531795	Treatment	1																CQ
3541818			Biaud, J. M. and Ramanamirija, J. A. and Ramiliarisoa, O.	1985	Chemosensitivity of malaria parasites in Madagascar. Comparison in vitro and in vivo of chloroquine and amodiaquine for activity against P. falciparum in 1984. [French]	Madagascar (MDG)	French		Yes	Not Specified	28	Yes	No	No	No	No	No					Unchecked	Unchecked	Unchecked	Unchecked										Incomplete
3541818	Treatment	1																CQ
3541818	Treatment	2																AQ
3541818	Treatment	3																HL
3541818	Treatment	4																QN
3542258			Carme, B.;Benthein, F.;Moudzeo, H.;Bitsi, A.;Madzou, G.	1986	Drug resistance of Plasmodium falciparum in Congo. I. In vivo study with 10 and 25 mg/kg of chloroquine (235 tests)	Congo (Democratic Republic of the) (COD)	French															Unchecked	Unchecked	Unchecked	Unchecked										Incomplete
3543442			Ebisawa, I.;Ohara, H.	1986	A combination of sulfamonomethoxine and pyrimethamine versus other drugs for the treatment of malaria	Japan (JPN)	English		No	No	34	Yes	Yes	No	No	No	No					Unchecked	Unchecked	Unchecked	Unchecked										Incomplete
3543442	Treatment	1																SP
3543442	Treatment	2																CQ
3543442	Treatment	3																QN
3543442	Treatment	4																SM+PYR
3543442	Treatment	5																SP
3543442	Treatment	6																CQ
3543442	Treatment	7																SM+PYR
3544355			Oloo, A. J.;Kamunvi, F.;Owaga, M. L.	1986	Response of falciparum malaria in vivo to a standard regimen of chloroquine in Kisumu District, Western Kenya	Kenya (KEN)	English		No	No	14	Yes	No	No	No	No	No					Unchecked	Unchecked	Unchecked	Unchecked										Incomplete
3544359			Bjorkman, A.;Willcox, M.	1986	In vivo and in vitro susceptibility of Plasmodium falciparum to sulphadoxine/pyrimethamine in Liberia, West Africa	Liberia (LBR)	English		No	No	28	Yes	No	No	No	No	No					Unchecked	Unchecked	Unchecked	Unchecked										Incomplete
3544359	Treatment	1																SP
3544892			Watt, G.;Long, G. W.;Padre, L.;Alban, P.;Sangalang, R.;Ranoa, C. P.;Laughlin, L. W.	1987	Amodiaquine less effective than chloroquine in the treatment of falciparum malaria in the Philippines	Philippines (PHL)	English		Yes	Yes	14	Yes	No	No	No	No	No					Unchecked	Unchecked	Unchecked	Unchecked										Incomplete
3890575			Dixon, K. E. and Pitaktong, U. and Phintuyothin, P.	1985	A Clinical-Trial Of Mefloquine In The Treatment Of Plasmodium-Vivax Malaria	Thailand (THA)	English		Yes	No	28	No	Yes	No	No	No	Not Specified					Unchecked	Unchecked	Unchecked	Unchecked										Incomplete
3890575	Treatment	1																MQ
3890575	Treatment	2																CQ
3890575	Treatment	3																CQ+PQ
3893776			Nguyen-Dinh, P.;Schwartz, I. K.;Sexton, J. D.;Egumb, B.;Bolange, B.;Ruti, K.;Nkuku-Pela, N.;Wery, M.	1985	In vivo and in vitro susceptibility to chloroquine of Plasmodium falciparum in Kinshasa and Mbuji-Mayi, Zaire	Congo (Democratic Republic of the) (COD)	English		No	No	28	Yes	No	No	No	No	No					Unchecked	Unchecked	Unchecked	Unchecked										Incomplete
3893776	Treatment	1																CQ
3893776	Treatment	2																CQ
3893778			Ekue, J. M.;Simooya, O. O.;Sheth, U. K.;Wernsdorfer, W. H.;Njelesani, E. K.	1985	A double-blind clinical trial of a combination of mefloquine, sulfadoxine and pyrimethamine in symptomatic falciparum malaria	Zambia (ZMB)	English		Yes	Yes	35	Yes	No	No	No	No	No					Unchecked	Unchecked	Unchecked	Unchecked										Incomplete
3893778	Treatment	1																MQ+SP
3893778	Treatment	2																MQ+SP
3893778	Treatment	3																MQ+SP
3899397			de Souza, JM; Sheth, UK; de Oliveira, RM; Roulet, H; de Souza SD.	1985	An open, randomized, phase III clinical trial of mefloquine and of quinine plus sulfadoxine-pyrimethamine in the treatment of symptomatic falciparum malaria in Brazil	Brazil (BRA)	English		Yes	No	42	Yes	No	No	No	No	No					Unchecked	Unchecked	Unchecked	Unchecked										Incomplete
3899397	Treatment	1																MQ
3899397	Treatment	2																QN+SP
3899398			de Souza, JM;Sheth, UK; de Oliveira, RM; Gomes, AT; Cavalcante EQ.	1985	A phase I clinical trial of Fansimef (mefloquine plus sulfadoxine-pyrimethamine) in Brazilian male subjects	Brazil (BRA)	English		Yes	Yes	63	Yes	No	No	No	No	No					Unchecked	Unchecked	Unchecked	Unchecked										Incomplete
3899398	Treatment	1																MQ+SP
3899398	Treatment	2																SP
3902404			Huang, Q. L.	1985	A successive survey on the sensitivity of P. falciparum patients to chloroquine by in vitro microtechnic and in vivo test on Hainan Island	China (CHN)	Chinese															Unchecked	Unchecked	Unchecked	Unchecked										Incomplete
3903459			Kuznetsov, R. L.;Kilama, V.;Pein, D.;Kampbell, S. S.;Stori, D.	1985	Effectiveness of treatment with chloroquine, fansidar and dabequin of Plasmodium falciparum carriers, residing in a hyperendemic focus of malaria (the city of Bagamoyo, Northeastern Tanzania)	Tanzania - United Republic of (TZA)	Other	Russian														Unchecked	Unchecked	Unchecked	Unchecked										Incomplete
3903460			An, C.;Ozeretskovskaia, N. N.;Shcherbakov, A. M.;Fan, V. T.;Rabinovich, S. A.	1985	Effectiveness and tolerance of a quinine and fansidar combination in the treatment of tropical malaria in the South of the Socialist Republic of Vietnam	Viet Nam (VNM)	Other	Russian														Unchecked	Unchecked	Unchecked	Unchecked										Incomplete
3903460	Treatment	1																QN+SP
3906916			Lwin, M.;Htut, Y.;Oo, M.	1985	The in vivo and in vitro sensitivity of Plasmodium falciparum to quinine	Myanmar (MMR)	English		No	No	28	Yes	No	No	No	No	No					Unchecked	Unchecked	Unchecked	Unchecked										Incomplete
3906916	Treatment	1																QN
3907530			Ngimbi, N. P.;Wery, M.;Henry, M. C.;Mulumba, M. P.	1985	In vivo response to chloroquine during the treatment of Plasmodium falciparum malaria in a suburban region of Kinshasa, Zaire	Congo (Democratic Republic of the) (COD)	French		No	No	7	Yes	No	No	No	No	No					Unchecked	Unchecked	Unchecked	Unchecked										Incomplete
3907530	Treatment	1																CQ
3907555			Deloron, P.;Le, B. J.;Ramanamirija, J. A.;Coulanges, P.	1985	Plasmodium falciparum in Madagascar: in vivo and in vitro sensitivity to seven drugs	Madagascar (MDG)	English		No	No	14	Yes	No	No	No	No	No					Unchecked	Unchecked	Unchecked	Unchecked										Incomplete
3909552			Kilimali, V. A.;Mkufya, A. R.	1985	In vivo and in vitro assessment of the sensitivity of Plasmodium falciparum to chloroquine in four districts of Tanga region, Tanzania	Tanzania - United Republic of (TZA)	English		No	No	7	Yes	No	No	No	No	No					Unchecked	Unchecked	Unchecked	Unchecked										Incomplete
3909553			Kilimali, V. A.;Mkufya, A. R.	1985	In vivo assessment of the sensitivity of Plasmodium falciparum to sulphadoxine/pyrimethamine combination (Fansidar) in six localities in Tanzania where chloroquine-resistant P. falciparum has been detected	Tanzania - United Republic of (TZA)	English		No	No	7	Yes	No	No	No	No	No					Unchecked	Unchecked	Unchecked	Unchecked										Incomplete
3910289			Ramanamirija, J. A.;Deloron, P.;Biaud, J. M.;Le, B. J.;Coulanges, P.	1985	In vivo and in vitro sensitivity to 4-aminoquinolines of Plasmodium falciparum in Madagascar: results of 2 years' study	Madagascar (MDG)	French															Unchecked	Unchecked	Unchecked	Unchecked										Incomplete
3910296			Botero, D.;Restrepo, M.;Montoya, A.	1985	Prospective double-blind trial of two different doses of mefloquine plus pyrimethamine-sulfadoxine compared with pyrimethamine-sulfadoxine alone in the treatment of falciparum malaria	Colombia (COL)	English		Yes	Yes	28	Yes	No	No	No	No	No					Unchecked	Unchecked	Unchecked	Unchecked										Incomplete
3910296	Treatment	1																SP
3910296	Treatment	2																MQ+SP
3910296	Treatment	3																MQ+SP
3910966			Li, G. Q.;Guo, X. B.;Jian, H. X.;Fu, L. C.;Shen, L. C.;Li, R. S.;Dai, B. Q.;Li, Z. L.	1985	Observation on the efficacy of qinghaosu suppository in 100 cases of falciparum malaria	China (CHN)	English		Not Specified	Not Specified	28	Yes	No	No	No	No	No					Unchecked	Unchecked	Unchecked	Unchecked										Incomplete
3910966	Treatment	1																ARM
3915155			Alcantara, A. K.;Uylangco, C. V.;Sangalang, R. P.;Cross, J. H.	1985	A comparative clinical study of mefloquine and chloroquine in the treatment of vivax malaria	Philippines (PHL)	English		Yes	Yes	28	No	Yes	No	No	No	No					Unchecked	Unchecked	Unchecked	Unchecked										Incomplete
3915155	Treatment	1																CQ
3915155	Treatment	2																MQ
3915155	Treatment	3																MQ
4208718			Kaplan, M. H.;L. S. Bernstein	1974	Improved therapy for Vietnam acquired vivax malaria	United States of America (USA)	English		No	No	897	No	Yes	No	No	No	No					Unchecked	Unchecked	Unchecked	Unchecked										Incomplete
4208718	Treatment	1																CQ+PQ
4444062			Fasan, P. O.;Kofie, B. A.;Adeleye, I.;Cooke, A.	1974	Orally administered amodiaquine base suspensions in the treatment of acute malaria infections of young children in Nigeria	Nigeria (NGA)	English		Yes	No	7	Yes	No	Yes	No	No	No					Unchecked	Unchecked	Unchecked	Unchecked										Incomplete
4561008			Andre, R. G.;Cadigan, F. C., Jr.;Fredericks, H. J.;Fong, Y. L.	1972	In vivo and in vitro studies of chloroquine-resistant malaria in West Malaysia	Malaysia (MYS)	English		No	No	7	Yes	No	No	No	No	No					Unchecked	Unchecked	Unchecked	Unchecked										Incomplete
4583162			Contacos, P. G.;Coatney, G. R.;Collins, W. E.;Briesch, P. E.;Jeter, M. H.	1973	Five day primaquine therapy--an evaluation of radical curative activity against vivax malaria infection	MULTICENTER	English		No	No	200	No	Yes	No	No	No	No					Unchecked	Unchecked	Unchecked	Unchecked										Incomplete
4594075			Miller, L. H.;D. J. Wyler;R. H. Glew;W. E. Collins;P. G. Contacos	1974	Sensitivity of four Central American strains of Plasmodium vivax to primaquine	TRAVELLERS	English		No	No	270	No	Yes	No	No	No	No					Unchecked	Unchecked	Unchecked	Unchecked										Incomplete
4594076			Contacos, P. G.;Collins, W. E.;Chin, W.;Jeter, M. H.;Briesch, P. E.	1974	Combined chloroquine-primaquine therapy against vivax malaria	Viet Nam (VNM)	English		No	No	455	No	Yes	No	No	No	No					Unchecked	Unchecked	Unchecked	Unchecked										Incomplete
4594076	Treatment	1																CQ+PQ
4603037			Storey, J.;Rossi-Espagnet, A.;Mandel, S. P.;Matsushima, T.;Lietaert, P.;Thomas, D.;Brogger, S.;Duby, C.;Gramiccia, G.	1973	Sulfalene with pyrimethamine and chloroquine with pyrimethamine in single-dose treatment of Plasmodium falciparum infections. A trial in a rural population in northern Nigeria	Nigeria (NGA)	English		No	No	70	Yes	No	No	No	No	No					Unchecked	Unchecked	Unchecked	Unchecked										Incomplete
4603037	Treatment	1																CQ+PYR
4603037	Treatment	2																SUL+PYR
4603134			Segal, H. E.;Chinvanthananond, P.;Laixuthai, B.;Phintuyothin, P.;Pearlman, E. J.;Na-Nakorn, A.;Castaneda, B. F.	1974	Preliminary study of WR 33063 in the treatment of falciparum malaria in northeast Thailand	Thailand (THA)	English		Yes	No	28	Yes	No	No	No	No	No					Unchecked	Unchecked	Unchecked	Unchecked										Incomplete
4603134	Treatment	1																WR-33063
4603134	Treatment	2																QN
4603135			Miller, L. H.;Glew, R. H.;Wyler, D. J.;Howard, W. A.;Collins, W. E.;Contacos, P. G.;Neva, F. A.	1974	Evaluation of clindamycin in combination with quinine against multidrug-resistant strains of Plasmodium falciparum	United States of America (USA)	English		No	No	277	Yes	No	No	No	No	No					Unchecked	Unchecked	Unchecked	Unchecked										Incomplete
4610783			Sucharit, P.;Harinasuta, T.;Kasemsuth, R.;Chongsuphajaisiddhi, T.;Tongprasroeth, N.	1974	Preliminary report of in vitro and in vivo studies on Falciparum malaria in Thailand	Thailand (THA)	English		No	No		Yes	No	No	No	No	No					Unchecked	Unchecked	Unchecked	Unchecked										Incomplete
4881949			Comer, R. D.;Young, M. D.;Porter, J. A., Jr.;Gauld, J. R.;Merritt, W.	1968	Chloroquine resistance in Plasmodium falciparum malaria on the Pacific coast of Colombia	Colombia (COL)	English		No	No	28	Yes	Yes	No	No	No	Yes					Unchecked	Unchecked	Unchecked	Unchecked										Incomplete
4881949	Treatment	1																CQ
4881949	Treatment	2																CQ
4881949	Treatment	3																CQ
4884637			Walker, A. J.;Lopez-Antunano, F. J.	1968	Response to drugs of South American strains of Plasmodium falciparum	Brazil (BRA)	English		No	No	120	Yes	No	No	No	No	No					Unchecked	Unchecked	Unchecked	Unchecked										Incomplete
4888124			Martelo, O. J.;Smoller, M.;Saladin, T. A.	1969	Malaria in American soldiers	United States of America (USA)	English		No	No	180	Yes	Yes	Yes	Yes	No	Yes					Unchecked	Unchecked	Unchecked	Unchecked										Incomplete
4888124	Treatment	1																QN+PYR+DAP
4888124	Treatment	2																CQ+PQ
4903977			McNamara, J. V.;Rieckmann, K. H.;Stockert, T. A.;Frischer, H.;Carson, P. E.;Powell, R. D.	1968	Clinical studies on chloroquine-resistant Plasmodium falciparum		Other	Italian														Unchecked	Unchecked	Unchecked	Unchecked										Incomplete
4903977	Treatment	1																CQ
4906509			Fisher, G. U.;M. P. Gordon;H. O. Lobel;K. Runcik	1970	Malaria in soldiers returning from Vietnam. Epidemiologic, therapeutic, and clinical studies	United States of America (USA)	English		No	No	180	No	Yes	No	No	No	Yes					Unchecked	Unchecked	Unchecked	Unchecked										Incomplete
4906509	Treatment	1																CQ+PQ
4906509	Treatment	2																CQ+PQ
4922132			Laing, A. B.	1970	Studies on the chemotherapy of malaria. I. The treatment of overt falciparum malaria with potentiating combinations of pyrimethamine and sulphormethoxine or dapsone in The Gambia	Gambia (GMB)	English		No	No	7	Yes	No	No	No	No	No					Unchecked	Unchecked	Unchecked	Unchecked										Incomplete
4955924			Eppes, R. B.;DeGowin, R. L.;Powell, R. D.;Legters, L. J.	1966	Clinical studies with a drug-resistant strain of Plasmodium falciparum from Vietnam	Viet Nam (VNM)	Chinese															Unchecked	Unchecked	Unchecked	Unchecked										Incomplete
5336037			Jeffrey, G. M.;Gibson, F. D.	1966	Studies on chloroquine-resistance of Plasmodium falciparum in Upper Volta and Liberia, West Africa	MULTICENTER	English		No	No	5	Yes	No	Yes	Yes	No	No					Unchecked	Unchecked	Unchecked	Unchecked										Incomplete
6118522			Reacher, M.;Campbell, C. C.;Freeman, J.;Doberstyn, E. B.;Brandling-Bennett, A. D.	1981	Drug therapy for Plasmodium falciparum malaria resistant to pyrimethamine-sulfadoxine (Fansidar). A study of alternate regimens in Eastern Thailand, 1980	Thailand (THA)	English		No	No	28	Yes	No	No	No	No	No					Unchecked	Unchecked	Unchecked	Unchecked										Incomplete
6118522	Treatment	1																QN
6118522	Treatment	2																QN+TET
6118522	Treatment	3																QN+SP
6118522	Treatment	4																QN
6118522	Treatment	5																QN+TET
6122056			Nguyen-Dinh, P.;Spencer, H. C.;Chemangey-Masaba, S.;Churchill, F. C.	1982	Susceptibility of Plasmodium falciparum to pyrimethamine and sulfadoxine/pyrimethamine in Kisumu, Kenya	Kenya (KEN)	English		No	No	7	Yes	No	No	No	No	No					Unchecked	Unchecked	Unchecked	Unchecked										Incomplete
6122056	Treatment	1																SP
6122056	Treatment	2																PYR
6133056			Schwartz, I. K.;Payne, D.;Campbell, C. C.;Khatib, O. J.	1983	In-vivo and in-vitro assessment of chloroquine-resistant Plasmodium falciparum malaria in Zanzibar	Tanzania - United Republic of (TZA)	English		No	No	28	Yes	No	No	No	No	No					Unchecked	Unchecked	Unchecked	Unchecked										Incomplete
6133056	Treatment	1																CQ
6133056	Treatment	2																CQ
6141378			Phillips, R. E.;Looareesuwan, S.;Karbwang, J.;Warrell, D. A.;White, N. J.;Kasemsarn, P.;Warhurst, D. C.	1984	Failure of chloroquine-erythromycin and chloroquine-tetracycline combinations in treatment of chloroquine-resistant falciparum malaria in eastern Thailand	Thailand (THA)	English		No	No	33	Yes	No	No	No	No	No					Unchecked	Unchecked	Unchecked	Unchecked										Incomplete
6141378	Treatment	1																CQ+TET
6141378	Treatment	2																CQ+EM
6141423			Watkins, W. M.;Sixsmith, D. G.;Spencer, H. C.;Boriga, D. A.;Kariuki, D. M.;Kipingor, T.;Koech, D. K.	1984	Effectiveness of amodiaquine as treatment for chloroquine-resistant Plasmodium falciparum infections in Kenya	Kenya (KEN)	English		No	No	14	Yes	No	No	No	No	No					Unchecked	Unchecked	Unchecked	Unchecked										Incomplete
6141423	Treatment	1																CQ
6141423	Treatment	2																AQ
6143883			Spencer, H. C.;Oloo, A. J.;Watkins, W. W.;Sixsmith, D. G.;Churchill, F. C.;Koech, D. K.	1984	Amodiaquine more effective than chloroquine against Plasmodium falciparum malaria on Kenya coast	Kenya (KEN)	English		No	No	14	Yes	No	No	No	No	Not Specified					Unchecked	Unchecked	Unchecked	Unchecked										Incomplete
6143883	Treatment	1																CQ
6143883	Treatment	2																AQ
6145017			Deloron, P.;Le, B. J.;Ramanamirija, J. A.	1984	Amodiaquine and chloroquine efficacy against Plasmodium falciparum in Madagascar	Madagascar (MDG)	English		No	No	7	Yes	No	No	No	No	Not Specified					Unchecked	Unchecked	Unchecked	Unchecked										Incomplete
6145017	Treatment	1																AQ
6145017	Treatment	2																AQ
6145017	Treatment	3																CQ
6145017	Treatment	4																CQ
6150365			Li, G. Q.;Arnold, K.;Guo, X. B.;Jian, H. X.;Fu, L. C.	1984	Randomised comparative study of mefloquine, qinghaosu, and pyrimethamine-sulfadoxine in patients with falciparum malaria	China (CHN)	English		Yes	No	28	Yes	No	No	No	No	No					Unchecked	Unchecked	Unchecked	Unchecked										Incomplete
6150365	Treatment	1																ARM+MQ+SP
6150365	Treatment	2																MQ+SP
6150365	Treatment	3																ARM
6150365	Treatment	4																MQ+SP
6150365	Treatment	5																MQ
6150365	Treatment	6																ARM+MQ
6185041			Chongsuphajaisiddhi, T.;Sabcharoen, A.;Attanath, P.	1981	In vivo and in vitro sensitivity of Falciparum malaria to quinine in Thai children	Thailand (THA)	English		Yes	No	28	Yes	No	No	No	No	No					Unchecked	Unchecked	Unchecked	Unchecked										Incomplete
6185041	Treatment	1																QN
6185041	Treatment	2																QN
6218927			Tin, F.;Hlaing, N.;Lasserre, R.	1982	Single-dose treatment of falciparum malaria with mefloquine: field studies with different doses in semi-immune adults and children in Burma	Myanmar (MMR)	English		Yes	Yes	28	Yes	No	No	No	No	No					Unchecked	Unchecked	Unchecked	Unchecked										Incomplete
6218927	Treatment	1																MQ
6218927	Treatment	2																MQ
6218927	Treatment	3																MQ
6218927	Treatment	4																MQ
6345013			Harinasuta, T.;Bunnag, D.;Wernsdorfer, W. H.	1983	A phase II clinical trial of mefloquine in patients with chloroquine-resistant falciparum malaria in Thailand	Thailand (THA)	English		Yes	Yes	63	Yes	No	No	No	No	Yes					Unchecked	Unchecked	Unchecked	Unchecked										Incomplete
6345013	Treatment	1																MQ
6345013	Treatment	2																MQ
6345013	Treatment	3																MQ
6353687			Noeypatimanond, S.;Malikul, S.;Benjapong, W.;Duriyananda, D.;Ungkasrithongkul, M.	1983	Treatment of Plasmodium falciparum malaria with a combination of amodiaquine and tetracycline in Central Thailand	Thailand (THA)	English		No	No	28	Yes	No	No	No	No	Not Specified					Unchecked	Unchecked	Unchecked	Unchecked										Incomplete
6353687	Treatment	1																AQ+TET
6354507			Kofi, E. J. M.;Ulrich, A. M.;Rwabwogo-Atenyi, J.;Sheth, U. K.	1983	A double-blind comparative clinical trial of mefloquine and chloroquine in symptomatic falciparum malaria	Zambia (ZMB)	English		Yes	Yes	42	Yes	No	No	Yes	No	No					Unchecked	Unchecked	Unchecked	Unchecked										Incomplete
6354507	Treatment	1																CQ
6354507	Treatment	2																MQ
6360400			de Souza, JM.	1983	A phase I clinical trial of mefloquine in Brazilian male subjects	Brazil (BRA)	English		Yes	Yes	63	Yes	Yes	No	No	No	Not Specified					Unchecked	Unchecked	Unchecked	Unchecked										Incomplete
6360400	Treatment	1																SP
6360400	Treatment	2																MQ
6360401			de Souza, JM.	1983	A phase II clinical trial of mefloquine in Brazilian male subjects	Brazil (BRA)	English		Yes	Yes	63	Yes	No	No	No	No	No					Unchecked	Unchecked	Unchecked	Unchecked										Incomplete
6360401	Treatment	1																SP
6360401	Treatment	2																MQ
6362017			Chongsuphajaisiddhi, T.;Sabchareon, A.;Attanath, P.	1983	Treatment of quinine resistant falciparum malaria in Thai children	Thailand (THA)	English		Yes	No	28	Yes	No	No	No	No	No					Unchecked	Unchecked	Unchecked	Unchecked										Incomplete
6362017	Treatment	1																QN
6362017	Treatment	2																QN
6362017	Treatment	3																QN+SP
6386209			Spencer, H. C.;Watkins, W. M.;Sixsmith, D. G.;Koech, D. K.;Chulay, J. D.	1984	A new in vitro test for pyrimethamine/sulfadoxine susceptibility of Plasmodium falciparum and its correlation with in vivo resistance in Kenya	Kenya (KEN)	English		No	No	35	Yes	No	No	No	No	No					Unchecked	Unchecked	Unchecked	Unchecked										Incomplete
6386209	Treatment	1																SP
6388486			Tan, H. S.;Tan, P. E.	1984	Clinical efficacy of sulfadoxine-pyrimethamine in the treatment of falciparum malaria in Sabah, Malaysia	Malaysia (MYS)	English		No	No	28	Yes	No	No	No	No	No					Unchecked	Unchecked	Unchecked	Unchecked										Incomplete
6388486	Treatment	1																SP
6394174			Huei, B. L.;Shen, S. L.;Wang, K. S.;Gao, S. F.;Cao, S. Z.	1984	The radical efficacy of pyronaridine-primaquine combination in tertian malaria	China (CHN)	Chinese															Unchecked	Unchecked	Unchecked	Unchecked										Incomplete
6394175			Kang, W. M.;Yang, R. Z.;Huang, R. Z.;Xu, H. Q.;Xie, C.;Liu, Q. H.;Ye, J. S.;Xi, Y. H.	1984	Observation on the efficacy of pyronaridine in vivax malaria	China (CHN)	Chinese															Unchecked	Unchecked	Unchecked	Unchecked										Incomplete
6394177			Li, Y. Q.	1984	[Effect of qinghaosu by rectal administration in the treatment of vivax malaria]		Chinese															Unchecked	Unchecked	Unchecked	Unchecked										Incomplete
6394948			Lapierre, J.;Coquelin, B.;Galal, A. A.;Dupouy-Camet, J.;Faurant, C.;Tourte-Schaefer, C.;Ancelle, T.;Heyer, F.	1984	Drug resistance of Plasmodium falciparum and Plasmodium vivax strains in Cambodia (Cardamone Massif). Morphological characteristics of Plasmodium vivax	Cambodia (KHM)	French		No	No	7	Yes	Yes	No	Yes	No	Yes					Unchecked	Unchecked	Unchecked	Unchecked										Incomplete
6394948	Treatment	1																QN
6398531			Walker, O.;Salako, L. A.;Obih, P. O.;Bademosi, K.;Sodeinde, O.	1984	The sensitivity of Plasmodium falciparum to chloroquine and amodiaquine in Ibadan, Nigeria	Nigeria (NGA)	English		Yes	No	28	Yes	No	No	No	No	No					Unchecked	Unchecked	Unchecked	Unchecked										Incomplete
6398531	Treatment	1																CQ
6398531	Treatment	2																AQ
6399257			Appavoo, N. C.;Roy, R. G.;Kapali, V.	1984	Results of 3-day radical treatment of Plasmodium vivax in North Arcot and South Arcot Districts of Tamil Nadu	India (IND)	English		No	No	365	No	Yes	No	No	No	No					Unchecked	Unchecked	Unchecked	Unchecked										Incomplete
6399257	Treatment	1																CQ+PQ
6399258			Raichowdhuri, A. N.;Sinha, S.;Bhuyya;Gajanana, A.;Baishya, K. K.	1984	Chloroquine resistance of Plasmodium falciparum in Sonapur PHC Area (Assam) detected by micro in vitro and in vivo tests	India (IND)	English		No	No	28	Yes	No	No	No	No	No					Unchecked	Unchecked	Unchecked	Unchecked										Incomplete
6399258	Treatment	1																CQ
6400678			Wood, R.	1984	Chloroquine resistant Plasmodium falciparum malaria confirmed by in vivo testing in Lusaka	Zambia (ZMB)	English		No	No	Not Specified	Yes	No	No	No	No	No					Unchecked	Unchecked	Unchecked	Unchecked										Incomplete
6400678	Treatment	1																CQ
6758224			Dixon, K. E.;Williams, R. G.;Pongsupat, T.;Pitaktong, U.;Phintuyothin, P.	1982	A comparative trial of Mefloquine and Fansidar in the treatment of falciparum malaria: failure of Fansidar	Thailand (THA)	English		Yes	No	28	Yes	No	No	No	No	No					Unchecked	Unchecked	Unchecked	Unchecked										Incomplete
6758224	Treatment	1																SP
6758224	Treatment	2																MQ
7001038			Fasan, P. O.;Mabadeje, A. F.	1980	A controlled trial of a combination of chloroquine with paracetamol in the treatment of acute malaria in a semi-immune population	Nigeria (NGA)	English		Yes	No	3	Not Specified	Not Specified	Not Specified	Not Specified	Not Specified	Not Specified					Unchecked	Unchecked	Unchecked	Unchecked										Incomplete
7001038	Treatment	1																CQ+PCM
7001038	Treatment	2																CQ+PCM
7036425			Aderounmu, A. F.;Salako, L. A.;Walker, O.	1981	Chloroquine sensitivity of Plasmodium falciparum in Ibadan, Nigeria: II. Correlation of in vitro with in vivo sensitivity	Nigeria (NGA)	English		No	No	28	Yes	No	No	No	No	No					Unchecked	Unchecked	Unchecked	Unchecked										Incomplete
7036425	Treatment	1																CQ
7036438			Olatunde, A.;Salako, L. A.;Walker, O.	1981	The in vivo sensitivity of Plasmodium falciparum to chloroquine and to sulphadoxine-pyrimethamine combination in Ibadan, Nigeria	Nigeria (NGA)	English		Yes	No	28	Yes	No	No	No	No	No					Unchecked	Unchecked	Unchecked	Unchecked										Incomplete
7036438	Treatment	1																CQ
7036438	Treatment	2																SP
7036764			Darlow, B.;Vrbova, H.;Gibney, S.;Jolley, D.;Stace, J.;Alpers, M.	1982	Sulfadoxine-pyrimethamine for the treatment of acute malaria in children in Papua New Guinea. I. Plasmodium falciparum	Papua New Guinea (PNG)	English		Yes	No	28	Yes	No	No	No	No	Yes					Unchecked	Unchecked	Unchecked	Unchecked										Incomplete
7036764	Treatment	1																SP
7036764	Treatment	2																CQ+SP
7036765			Darlow, B.;Vrbova, H.;Gibney, S.;Jolley, D.;Stace, J.;Alpers, M.	1982	Sulfadoxine-pyrimethamine for the treatment of acute malaria in children of Papua New Guinea. II. Plasmodium vivax	Papua New Guinea (PNG)	English		Yes	No	28	No	Yes	No	No	No	No					Unchecked	Unchecked	Unchecked	Unchecked										Incomplete
7036765	Treatment	1																SP
7036765	Treatment	2																CQ
7036765	Treatment	3																CQ+SP
7038925			Hansford, C. F.;Hoyland, J.	1982	An evaluation of co-trimoxazole in the treatment of Plasmodium falciparum malaria	South Africa (ZAF)	English		No	No	60	Yes	No	No	No	No	No					Unchecked	Unchecked	Unchecked	Unchecked										Incomplete
7038925	Treatment	1																SMX+TR
7038925	Treatment	2																CQ
7038925	Treatment	3																SMX+TR
7043751			Chongsuphajaisiddhi, T.;Sabchareon, A.	1981	Sulfadoxine-pyrimethamine resistant falciparum malaria in Thai children	Thailand (THA)	English		Yes	No	28	Yes	No	No	No	No	No					Unchecked	Unchecked	Unchecked	Unchecked										Incomplete
7043751	Treatment	1																SP
7043751	Treatment	2																SP
7043751	Treatment	3																QN+SP
7044160			Lal, H.	1982	A comparative trial of oral chloroquine and oral co-trimoxazole in vivax malaria in children	India (IND)	English		Yes	No	7	No	Yes	No	No	No	No					Unchecked	Unchecked	Unchecked	Unchecked										Incomplete
7044160	Treatment	1																CQ
7044160	Treatment	2																SMX+TR
7044160	Treatment	3																SMX+TR
7044160	Treatment	4																SMX+TR
7044160	Treatment	5																SMX+TR
7044590			Onori, E.;Payne, D.;Grab, D.;Grab, B.;Horst, H. I.;Almeida, F. J.;Joia, H.	1982	Incipient resistance of Plasmodium falciparum to chloroquine among a semi-immune population of the United Republic of Tanzania. 1. Results of in vivo and in vitro studies and of an ophthalmological survey	Tanzania - United Republic of (TZA)	English		No	No	7	Yes	No	No	No	No	No					Unchecked	Unchecked	Unchecked	Unchecked										Incomplete
7044590	Treatment	1																CQ
7044590	Treatment	2																CQ
7044590	Treatment	3																CQ
7485711			Luxemburger, C.;Nosten, F.;Raimond, S. D.;Chongsuphajaisiddhi, T.;White, N. J.	1995	Oral artesunate in the treatment of uncomplicated hyperparasitemic falciparum malaria	Thailand (THA)	English		Yes	No	28	Yes	No	No	No	No	No					Unchecked	Unchecked	Unchecked	Unchecked										Incomplete
7485711	Treatment	1																AS+MQ
7485711	Treatment	2																QN+MQ
7487202			Ringwald, P.;Louis, F. J.;Bickii, J.;Ringwald, C.;Daban, A.;Ravinet, L.	1995	Efficacy and tolerance in adults of a short (3 days) course of quinine for uncomplicated falciparum malaria	Cameroon (CMR)	English		No	No	28	Yes	No	No	No	No	No					Unchecked	Unchecked	Unchecked	Unchecked										Incomplete
7487202	Treatment	1																QN
7498001			Nevill, C. G.;Ochen, K.;Munafu, C. G.;Bekobita, D.;Sezi, C. L.	1995	Response of Plasmodium falciparum to chloroquine and Fansidar in vivo and chloroquine and amodiaquine in vitro in Uganda	Uganda (UGA)	English		No	No	14	Yes	No	No	No	No	No					Unchecked	Unchecked	Unchecked	Unchecked										Incomplete
7498001	Treatment	1																CQ
7498001	Treatment	2																SP
7563254			Adagu, S. I.;Okoyeh, J. N.;Lege-Oguntoye, L.;Ogala, W. N.;Ogunrinde, G. O.;Faji, J. T.;Sani, A. H.	1995	Efficacy of a 3-day oral regimen of quinine in an area of northern Nigeria with low-grade resistance of Plasmodium falciparum to chloroquine and sulphadoxine-pyrimethamine	Nigeria (NGA)	English		No	No	14	Yes	No	No	No	No	No					Unchecked	Unchecked	Unchecked	Unchecked										Incomplete
7563254	Treatment	1																QN
7570837			Landgraf, B.;Kollaritsch, H.;Wiedermann, G.;Wernsdorfer, W. H.	1994	Plasmodium falciparum: susceptibility in vitro and in vivo to chloroquine and sulfadoxine-pyrimethamine in Ghanaian schoolchildren	Ghana (GHA)	English		No	No	7	Yes	No	No	No	No	No					Unchecked	Unchecked	Unchecked	Unchecked										Incomplete
7570837	Treatment	1																CQ
7570837	Treatment	2																SP
7570840			Mulder, B.;Ringwald, P.;Arens, T.;Louis, F.	1994	Stabilization of chloroquine resistance in vivo of Plasmodium falciparum in Edea, south Cameroon	Cameroon (CMR)	English		No	No	7	Yes	No	No	No	No	No					Unchecked	Unchecked	Unchecked	Unchecked										Incomplete
7570840	Treatment	1																CQ
7570841			Westman, L.;Kamanda, S.;Hellgren, U.;Ericsson, O.;Rombo, L.	1994	Rectal administration of chloroquine for treatment of children with malaria	Sierra Leone (SLE)	English		Yes	No	Not Specified	Yes	No	No	No	No	No					Unchecked	Unchecked	Unchecked	Unchecked										Incomplete
7570841	Treatment	1																CQ
7570841	Treatment	2																CQ
7570885			Barennes, H.;Kahiatani, F.;Pussard, E.;Clavier, F.;Meynard, D.;Njifountawouo, S.;Verdier, F.	1995	Intrarectal Quinimax (an association of Cinchona alkaloids) for the treatment of Plasmodium falciparum malaria in children in Niger: efficacy and pharmacokinetics	Niger (NER)	English		No	No	7	Yes	No	No	No	No	No					Unchecked	Unchecked	Unchecked	Unchecked										Incomplete
7570885	Treatment	1																QN
7570885	Treatment	2																QN
7570887			Tanariya, P. and Nabangchang, K. and Tin, T. and Limpaibul, L. and Brockelman, C. R. and Karbwang, J.	1995	Clinical-Response And Susceptibility In-Vitro Of Plasmodium-Vivax To The Standard Regimen Of Chloroquine In Thailand	Thailand (THA)	English		No	No	14	No	Yes	No	No	No	Not Specified					Unchecked	Unchecked	Unchecked	Unchecked										Incomplete
7570887	Treatment	1																CQ+PQ
7660440			Karbwang, J.;Na-Bangchang, K.;Thanavibul, A.;Ditta-in, M.;Harinasuta, T.	1995	A comparative clinical trial of two different regimens of artemether plus mefloquine in multidrug resistant falciparum malaria	Thailand (THA)	English		Yes	No	42	Yes	No	No	No	No	No					Unchecked	Unchecked	Unchecked	Unchecked										Incomplete
7660440	Treatment	1																AM+MQ
7660440	Treatment	2																AM+MQ
7660441			Mishra, S. K.;Asthana, O. P.;Mohanty, S.;Patnaik, J. K.;Das, B. S.;Srivastava, J. S.;Satpathy, S. K.;Dash, S.;Rath, P. K.;Varghese, K.	1995	Effectiveness of alpha,beta-arteether in acute falciparum malaria	India (IND)	English		No	No	28	Yes	No	No	No	No	No					Unchecked	Unchecked	Unchecked	Unchecked										Incomplete
7660441	Treatment	1																ARE
7660443			Sowunmi, A.;Oduola, A. M.	1995	Open comparison of mefloquine, mefloquine/sulfadoxine/pyrimethamine and chloroquine in acute uncomplicated falciparum malaria in children	Nigeria (NGA)	English		Yes	No	28	Yes	No	No	No	No	No					Unchecked	Unchecked	Unchecked	Unchecked										Incomplete
7660443	Treatment	1																CQ
7660443	Treatment	2																MQ+SP
7660443	Treatment	3																MQ
7660444			Soto, J.;Martinez, R.;Fonschiffrey, G.;Dember, J.	1995	Efficacy of Fansidar for acute uncomplicated malaria due to Plasmodium falciparum in Colombia	Colombia (COL)	English		No	No	28	Yes	No	No	No	No	No					Unchecked	Unchecked	Unchecked	Unchecked										Incomplete
7660444	Treatment	1																SP+PQ
7660445			Than, Marlar;Myat-Phone-Kyaw;Aye-Yu-Soe;Khaing-Khaing-Gyi;Ma-Sabai;Myint-Oo	1995	Development of resistance to chloroquine by Plasmodium vivax in Myanmar	Myanmar (MMR)	English		No	No	28	No	Yes	No	No	No	No					Unchecked	Unchecked	Unchecked	Unchecked										Incomplete
7660445	Treatment	1																CQ+PQ
7695315			Metzger, W.;Mordmuller, B.;Graninger, W.;Bienzle, U.;Kremsner, P. G.	1995	High efficacy of short-term quinine-antibiotic combinations for treating adult malaria patients in an area in which malaria is hyperendemic	Gabon (GAB)	English		Yes	No	28	Yes	No	No	No	No	No					Unchecked	Unchecked	Unchecked	Unchecked										Incomplete
7695315	Treatment	1																QN+CL
7695315	Treatment	2																QN+DOX
7695315	Treatment	3																QN
7709866			Henry, M. C.;Docters, v. L. W.;Watson, P.;Jansen, A.;Jacobs, K.;Zwart, F.;Agricola, K.;Nahounou, N.;Dossou, J.;Eggelte, T. E.	1994	In vivo sensitivity of Plasmodium falciparum to chloroquine in rural areas of Cote d'Ivoire	Côte d'Ivoire (CIV)	English		No	No	7	Yes	No	No	No	No	No					Unchecked	Unchecked	Unchecked	Unchecked										Incomplete
7709866	Treatment	1																CQ
7741169			Jelinek, T.;Nothdurft, H. D.;Von, S. F.;Loscher, T.	1995	Long-term efficacy of primaquine in the treatment of vivax malaria in nonimmune travelers	Germany (DEU)	English		No	No	540	No	Yes	No	No	No	No					Unchecked	Unchecked	Unchecked	Unchecked										Incomplete
7741169	Treatment	1																CQ+PQ
7767936			Blom, G. J.;Baboo, K. S.;Athale, U. H.;van, d. W. T. S.	1995	Plasmodium falciparum malaria in vivo drug sensitivity in Lusaka, Zambia	Zambia (ZMB)	English		Not Specified	Not Specified	Not Specified	Yes	No	No	No	No	No					Unchecked	Unchecked	Unchecked	Unchecked										Incomplete
7767936	Treatment	1																CQ
7769318			Baird, J. K. and Basri, H. and Subianto, B. and Fryauff, D. J. and McElroy, P. D. and Leksana, B. and Richie, T. L. and Masbar, S. and Wignall, F. S. and Hoffman, S. L.	1995	TREATMENT OF CHLOROQUINE-RESISTANT PLASMODIUM-VIVAX WITH CHLOROQUINE AND PRIMAQUINE OR HALOFANTRINE	Indonesia (IDN)	English		Yes	Yes	28	No	Yes	No	No	No	Yes					Unchecked	Unchecked	Unchecked	Unchecked										Incomplete
7769318	Treatment	1																CQ+Placebo
7769318	Treatment	2																CQ(25)+PQ(10)
7769318	Treatment	3																CQ(10)+PQ(10)
7769318	Treatment	4																CQ(25) + Placebo
7769318	Treatment	5																CQ(25) + PQ(2.5)
7769318	Treatment	6																HL
7778152			Bunnag, D.;Kanda, T.;Karbwang, J.;Thimasarn, K.;Pungpak, S.;Harinasuta, T.	1995	Artemether-mefloquine combination in multidrug resistant falciparum malaria	Thailand (THA)	English		Yes	Yes	42	Yes	No	No	No	No	No					Unchecked	Unchecked	Unchecked	Unchecked										Incomplete
7778152	Treatment	1																AM+MQ
7778152	Treatment	2																AM+MQ
7866044			Penali, L. K.;Assi-Coulibaly, L.;Kaptue, B.;Konan, D.;Ehouman, A.	1994	Parasitological and clinical response to amodiaquine versus chloroquine in the treatment of Plasmodium falciparum malaria in children in an endemic area	Côte d'Ivoire (CIV)	French		Yes	No	7	Yes	No	No	No	No	No					Unchecked	Unchecked	Unchecked	Unchecked										Incomplete
7866044	Treatment	1																AQ
7866044	Treatment	2																CQ
7886773			Hien, T. T. and Arnold, K. and Hung, N. T. and Loc, P. P. and Dung, N. T. and Cuong, B. M. and Toan, L. M. and Phung, M. Q. and Anh, L. H. V. and Mai, P. P.	1994	SINGLE-DOSE ARTEMISININ MEFLOQUINE TREATMENT FOR ACUTE UNCOMPLICATED FALCIPARUM-MALARIA	Viet Nam (VNM)	English		Yes	Not Specified	28	Yes	No	No	No	No	No					Unchecked	Unchecked	Unchecked	Unchecked										Incomplete
7886773	Treatment	1																ARM+MQ
7886773	Treatment	2																ARM
7886773	Treatment	3																ARM+SP
7886773	Treatment	4																MQ+SP
7886773	Treatment	5																QN+SP
7892705			Kamugisha, J.;Kipp, W.;Burnham, G.	1994	In vivo sensitivity of Plasmodium falciparum to chloroquine, amodiaquine and sulfadoxine-pyrimethamine in western Uganda	Uganda (UGA)	English		Yes	Not Specified	7	Yes	No	No	No	No	No					Unchecked	Unchecked	Unchecked	Unchecked										Incomplete
7892705	Treatment	1																CQ
7892705	Treatment	2																AQ
7892705	Treatment	3																SP
7894825			Kombila, M. and Dufillot, D. and Duong, T. H. and Rondi, M. L. and Ngou Milama, E. and Koko, J. and De Beugny, B.	1995	Artemether treatment of Plasmodium falciparum malaria in Gabonese children. [French]	Gabon (GAB)	French		No	No	14	Yes	No	No	No	No	No					Unchecked	Unchecked	Unchecked	Unchecked										Incomplete
7894825	Treatment	1																AM
7894826			Chandenier, J.;Ndounga, M.;Carme, B.;Gay, F.;Mbitsi, A.;Hayette, M. P.;Stanghellini, A.;Ossoh, J. O.;Baudon, D.;Zitsamele, R. C.	1995	Drug sensitivity of Plasmodium falciparum in vivo and in vitro in Brazzaville (Congo)	Congo (Democratic Republic of the) (COD)	French															Unchecked	Unchecked	Unchecked	Unchecked										Incomplete
7930743			Nosten, F.;Luxemburger, C.;ter, K. F. O.;Woodrow, C.;Eh, J. P.;Chongsuphajaisiddhi, T.;White, N. J.	1994	Treatment of multidrug-resistant Plasmodium falciparum malaria with 3-day artesunate-mefloquine combination	Thailand (THA)	English		Yes	No	63	Yes	No	No	No	No	No					Unchecked	Unchecked	Unchecked	Unchecked										Incomplete
7930743	Treatment	1																MQ
7930743	Treatment	2																AS+MQ
7930743	Treatment	3																AS+MQ
7942354			Looareesuwan, S.;Vanijanonta, S.;Viravan, C.;Wilairatana, P.;Charoenlarp, P.;Lasserre, R.;Canfield, C.;Kyle, D. E.;Webster, H. K.	1994	Randomised trial of mefloquine-tetracycline and quinine-tetracycline for acute uncomplicated falciparum malaria	Thailand (THA)	English		Yes	No	28	Yes	No	No	No	No	No					Unchecked	Unchecked	Unchecked	Unchecked										Incomplete
7942354	Treatment	1																QN+TET
7942354	Treatment	2																MQ+TET
7956864			Nevill, C. G.;Verhoeff, F. H.;Munafu, C. G.;ten, H. W. R.;van, d. K. H. J.;Were, J. B.	1994	A comparison of amodiaquine and chloroquine in the treatment therapy of falciparum malaria in Kenya	Kenya (KEN)	English		Yes	Not Specified	14	Yes	No	No	No	No	No					Unchecked	Unchecked	Unchecked	Unchecked										Incomplete
7956864	Treatment	1																AQ
7956864	Treatment	2																CQ
7985742			Schultz, L. J.;Steketee, R. W.;Macheso, A.;Kazembe, P.;Chitsulo, L.;Wirima, J. J.	1994	The efficacy of antimalarial regimens containing sulfadoxine-pyrimethamine and/or chloroquine in preventing peripheral and placental Plasmodium falciparum infection among pregnant women in Malawi	Malawi (MWI)	English		No	No	270	Yes	No	No	No	No	No					Unchecked	Unchecked	Unchecked	Unchecked										Incomplete
7985742	Treatment	1																SP
7985742	Treatment	2																CQ
7985742	Treatment	3																CQ+SP
7989677			Pandya, A. P.;Barkakaty, B. N.;Narasimham, M. V.	1994	Comparative efficacy of chloroquine and amodiaquine in Plasmodium falciparum strain of north-eastern India	India (IND)	English		Not Specified	Not Specified	28	Yes	No	No	No	No	No					Unchecked	Unchecked	Unchecked	Unchecked										Incomplete
7989677	Treatment	1																CQ
7989677	Treatment	2																AQ
8024075			Looareesuwan, S.;Viravan, C.;Vanijanonta, S.;Wilairatana, P.;Charoenlarp, P.;Canfield, C. J.;Kyle, D. E.	1994	Randomized trial of mefloquine-doxycycline, and artesunate-doxycycline for treatment of acute uncomplicated falciparum malaria	Thailand (THA)	English		Yes	No	28	Yes	No	No	No	No	No					Unchecked	Unchecked	Unchecked	Unchecked										Incomplete
8024075	Treatment	1																MQ+DOX
8024075	Treatment	2																AS+DOX
8024076			Kremsner, P. G.;Wildling, E.;Jenne, L.;Graninger, W.;Bienzle, U.	1994	Comparison of micronized halofantrine with chloroquine-antibiotic combinations for treating Plasmodium falciparum malaria in adults from Gabon	Gabon (GAB)	English		Yes	No	28	Yes	No	No	No	No	No					Unchecked	Unchecked	Unchecked	Unchecked										Incomplete
8024076	Treatment	1																HL
8024076	Treatment	2																CQ+DOX
8024076	Treatment	3																CQ+CL
8036679			Luxemburger, C.;ter, K. F. O.;Nosten, F.;Dolan, G.;Bradol, J. H.;Phaipun, L.;Chongsuphajaisiddhi, T.;White, N. J.	1994	Single day mefloquine-artesunate combination in the treatment of multi-drug resistant falciparum malaria	Thailand (THA)	English		Yes	No	28	Yes	No	No	No	No	No					Unchecked	Unchecked	Unchecked	Unchecked										Incomplete
8036679	Treatment	1																AS+MQ
8036679	Treatment	2																MQ
8036680			Bunnag, D.;Karbwang, J.;Thanavibul, A.;Chittamas, S.;Ratanapongse, Y.;Chalermrut, K.;Bangchang, K. N.;Harinasuta, T.	1994	High dose of primaquine in primaquine resistant vivax malaria	Thailand (THA)	English		Yes	Yes	540	No	Yes	No	No	No	No					Unchecked	Unchecked	Unchecked	Unchecked										Incomplete
8036680	Treatment	1																CQ+PQ
8036680	Treatment	2																CQ+PQ
8053027			Li, G. Q.;Guo, X. B.;Fu, L. C.;Jian, H. X.;Wang, X. H.	1994	Clinical trials of artemisinin and its derivatives in the treatment of malaria in China	China (CHN)	English		No	No	28	Yes	Yes	No	No	No	No					Unchecked	Unchecked	Unchecked	Unchecked										Incomplete
8053027	Treatment	1																AS
8053027	Treatment	2																AM
8053027	Treatment	3																DHA
8053027	Treatment	4																ARM
8056708			Wildling, E. and Jenne, L. and Graninger, W. and Bienzle, U. and Kremsner, P. G.	1994	High-Dose Chloroquine Versus Micronized Halofantrine In Chloroquine-Resistant Plasmodium-Falciparum Malaria	Gabon (GAB)	English		Yes	No	28	Yes	No	No	No	No	No					Unchecked	Unchecked	Unchecked	Unchecked										Incomplete
8056708	Treatment	1																CQ
8056708	Treatment	2																HL
8067808			Looareesuwan, S.;Vanijanonta, S.;Viravan, C.;Wilairatana, P.;Charoenlarp, P.;Andrial, M.	1994	Randomized trial of mefloquine alone and artesunate followed by mefloquine for the treatment of acute uncomplicated falciparum malaria	Thailand (THA)	English		Yes	Not Specified	28	Yes	No	No	No	No	Yes					Unchecked	Unchecked	Unchecked	Unchecked										Incomplete
8067808	Treatment	1																AS+MQ
8067808	Treatment	2																MQ
8074254			Bouchaud, O.;Basco, L. K.;Gillotin, C.;Gimenez, F.;Ramiliarisoa, O.;Genissel, B.;Bouvet, E.;Farinotti, R.;Le, B. J.;Coulaud, J. P.	1994	Clinical efficacy and pharmacokinetics of micronized halofantrine for the treatment of acute uncomplicated falciparum malaria in nonimmune patients	France (FRA)	English		No	No	28	Yes	No	No	No	No	No					Unchecked	Unchecked	Unchecked	Unchecked										Incomplete
8074254	Treatment	1																HL
8093414			Murphy, G. S.;Basri, H.;Purnomo;Andersen, E. M.;Bangs, M. J.;Mount, D. L.;Gorden, J.;Lal, A. A.;Purwokusumo, A. R.;Harjosuwarno, S.;et al.	1993	Vivax malaria resistant to treatment and prophylaxis with chloroquine	Indonesia (IDN)	English		No	No	14	No	Yes	No	No	No	No					Unchecked	Unchecked	Unchecked	Unchecked										Incomplete
8093414	Treatment	1																CQ
8096956			ter Kuile, FO; Dolan, G; Nosten, F; Edstein, MD; Luxemburger, C; Phaipun, L; Chongsuphajaisiddhi, T; Webster HK; White NJ.	1993	Halofantrine versus mefloquine in treatment of multidrug-resistant falciparum malaria	Thailand (THA)	English		Yes	No	28	Yes	No	No	No	No	No					Unchecked	Unchecked	Unchecked	Unchecked										Incomplete
8096956	Treatment	1																MQ
8096956	Treatment	2																HL
8096956	Treatment	3																HL
8106787			Kremsner, P. G.;Winkler, S.;Brandts, C.;Neifer, S.;Bienzle, U.;Graninger, W.	1994	Clindamycin in combination with chloroquine or quinine is an effective therapy for uncomplicated Plasmodium falciparum malaria in children from Gabon	Gabon (GAB)	English		Yes	No	28	Yes	No	No	No	No	No					Unchecked	Unchecked	Unchecked	Unchecked										Incomplete
8106787	Treatment	1																QN
8106787	Treatment	2																QN+CL
8106787	Treatment	3																CQ+CL
8106787	Treatment	4																CQ
8116811			Watt, G.;Loesuttiviboon, L.;Jongsakul, K.;Shanks, G. D.;Ohrt, C. K.;Karnasuta, C.;Schuster, B.;Fleckenstein, L.	1994	Efficacy and tolerance of extended-dose halofantrine for drug-resistant falciparum malaria in Thailand	Thailand (THA)	English		Yes	No	28	Yes	No	No	No	No	No					Unchecked	Unchecked	Unchecked	Unchecked										Incomplete
8116811	Treatment	1																HL
8116811	Treatment	2																QN+TET
8131253			Fontanet, A. L.;Johnston, B. D.;Walker, A. M.;Bergqvist, Y.;Hellgren, U.;Rooney, W.	1994	Falciparum malaria in eastern Thailand: a randomized trial of the efficacy of a single dose of mefloquine	Thailand (THA)	English		Yes	No	42	Yes	No	No	No	No	No					Unchecked	Unchecked	Unchecked	Unchecked										Incomplete
8131253	Treatment	1																MQ(25)
8131253	Treatment	2																MQ(15)
8133114			Pukrittayakamee, S.;Vanijanonta, S.;Chantra, A.;Clemens, R.;White, N. J.	1994	Blood stage antimalarial efficacy of primaquine in Plasmodium vivax malaria	Thailand (THA)	English		Yes	No	60	No	Yes	No	No	No	No					Unchecked	Unchecked	Unchecked	Unchecked										Incomplete
8133114	Treatment	1																CQ
8133114	Treatment	2																CQ+PQ
8133114	Treatment	3																PQ
8165742			Del, N. L.;Nebie, I.;Soudouem, G.;Pietra, V.	1994	Chloroquine and sulfadoxine/pyrimethamine sensitivity in Burkina Faso. In vivo sensitivity of Plasmodium falciparum to chloroquine and sulfadoxine/pyrimethamine in Burkina Faso	Burkina Faso (BFA)	English		Yes	No	14	Yes	No	No	No	No	No					Unchecked	Unchecked	Unchecked	Unchecked										Incomplete
8165742	Treatment	1																CQ
8165742	Treatment	2																SP
8187656			Hagos, B.;Khan, B.;Ofulla, A. V.;Kariuki, D.;Martin, S. K.	1993	Response of falciparum malaria to chloroquine and three second line antimalarial drugs in a Kenyan coastal school age population	Kenya (KEN)	English		Yes	Not Specified	28	Yes	No	No	No	No	No					Unchecked	Unchecked	Unchecked	Unchecked										Incomplete
8187656	Treatment	1																AQ
8187656	Treatment	2																SP
8187656	Treatment	3																SUL+PYR
8194148			Handunnetti SM, Jayasinghe S, Pathirana PP, Fernando R, Sheriff MH, Mendis KN.	1994	Sulphadoxine-pyrimethamine and chloroquine resistant Plasmodium falciparum infection in Sri Lanka.	Sri Lanka (LKA)	English															Unchecked	Unchecked	Unchecked	Unchecked										Incomplete
8198933			Na Bangchang K,Karbwang J,Thomas CG,Thanavibul A,Sukontason K,Ward SA,Edwards G	1994	Pharmacokinetics of artemether after oral administration to healthy Thai males and patients with acute, uncomplicated falciparum malaria	Thailand (THA)	English		No	No	28	Yes	No	No	No	No	No					Unchecked	Unchecked	Unchecked	Unchecked										Incomplete
8198933	Treatment	1																AM
8203846			Pukrittayakamee, S.;Viravan, C.;Charoenlarp, P.;Yeamput, C.;Wilson, R. J.;White, N. J.	1994	Antimalarial effects of rifampin in Plasmodium vivax malaria	Thailand (THA)	English		No	No	30	No	Yes	No	No	No	No					Unchecked	Unchecked	Unchecked	Unchecked										Incomplete
8203846	Treatment	1																PQ+RP
8203846	Treatment	2																RP
8203846	Treatment	3																CQ+PQ
8205643			Karbwang, J.;Na-Bangchang, K.;Thanavibul, A.;Bunnag, D.;Chongsuphajaisiddhi, T.;Harinasuta, T.	1994	Comparison of oral artesunate and quinine plus tetracycline in acute uncomplicated falciparum malaria	Thailand (THA)	English		Yes	No	28	Yes	No	No	No	No	No					Unchecked	Unchecked	Unchecked	Unchecked										Incomplete
8205643	Treatment	1																AS
8205643	Treatment	2																QN+TET
8222741			Jagota, S. C.	1993	Halofantrine in the treatment of acute malaria: a multi-centre study in 268 patients	India (IND)	English		No	No	28	Yes	Yes	No	No	No	Yes					Unchecked	Unchecked	Unchecked	Unchecked										Incomplete
8222741	Treatment	1																HL
8222741	Treatment	2																HL
8222741	Treatment	3																HL
8236401			Nosten, F.;ter, K. F.;Thwai, K. L.;Maelankirri, L.;White, N. J.	1993	Spiramycin does not potentiate quinine treatment of falciparum malaria in pregnancy	Thailand (THA)	English		Yes	No	28	Yes	No	No	No	No	No					Unchecked	Unchecked	Unchecked	Unchecked										Incomplete
8236401	Treatment	1																QN
8236401	Treatment	2																QN+SPM
8239611			Fadat, G.;Louis, F. J.;Louis, J. P.;Le, B. J.	1993	Efficacy of micronized halofantrine in semi-immune patients with acute uncomplicated falciparum malaria in Cameroon	Cameroon (CMR)	English		No	No	28	Yes	No	No	No	No	No					Unchecked	Unchecked	Unchecked	Unchecked										Incomplete
8239611	Treatment	1																HL
8239616			Smithuis, F. M.;van, W. J. B.;Nordlander, E.;Vantha, W. S.;ter, K. F. O.	1993	Comparison of two mefloquine regimens for treatment of Plasmodium falciparum malaria on the northeastern Thai-Cambodian border	Thailand (THA)	English		Yes	No	42	Yes	No	No	No	No	No					Unchecked	Unchecked	Unchecked	Unchecked										Incomplete
8239616	Treatment	1																MQ(15)
8239616	Treatment	2																MQ(25)
8249086			Sowunmi, A.;Akindele, J.A.;Omitowoju, G.O.;Omigbodun, A.O.;Oduola, A.M.;Salako, L.A.	1993	Intramuscular sulfadoxine-pyrimethamine in uncomplicated chloroquine-resistant falciparum malaria during pregnancy	Nigeria (NGA)	English		No	No	14	Yes	No	No	No	No	No					Unchecked	Unchecked	Unchecked	Unchecked										Incomplete
8249086	Treatment	1																SP
8250107			Kremsner, P. G.;Winkler, S.;Brandts, C.;Graninger, W.;Bienzle, U.	1993	Curing of chloroquine-resistant malaria with clindamycin	Gabon (GAB)	English		Yes	No	28	Yes	No	No	No	No	No					Unchecked	Unchecked	Unchecked	Unchecked										Incomplete
8250107	Treatment	1																CQ
8250107	Treatment	2																CL
8254710			Fowler, V. G., Jr.;Lemnge, M.;Irare, S. G.;Malecela, E.;Mhina, J.;Mtui, S.;Mashaka, M.;Mtoi, R.	1993	Efficacy of chloroquine on Plasmodium falciparum transmitted at Amani, eastern Usambara Mountains, north-east Tanzania: an area where malaria has recently become endemic	Tanzania - United Republic of (TZA)	English		No	No	28	Yes	No	No	No	No	No					Unchecked	Unchecked	Unchecked	Unchecked										Incomplete
8254710	Treatment	1																CQ
8273193			Ronn, A. M;Bygbjerg, I. C.	1993	[Recurrence problems with preventive primaquine treatment in patients with malaria]	Denmark (DNK)	Other	Danish	No	No	Not Specified	No	Yes	Yes	No	No	No					Unchecked	Unchecked	Unchecked	Unchecked										Incomplete
8273193	Treatment	1																CQ+PQ
8287862			Wezam, A.	1993	Plasmodium falciparum sensitivity to antimalarials at Humera, northwestern Ethiopia	Ethiopia (ETH)	English		No	No	7	Yes	No	No	No	No	No					Unchecked	Unchecked	Unchecked	Unchecked										Incomplete
8287862	Treatment	1																CQ
8287862	Treatment	2																SP
8294355			Rao, K. S.;Kamalakar, K. V.	1993	Efficacy and safety of halofantrine in acute malaria	India (IND)	English		No	No	28	Yes	Yes	No	No	No	No					Unchecked	Unchecked	Unchecked	Unchecked										Incomplete
8294355	Treatment	1																HL
8294355	Treatment	2																HL
8296377			Elhassan, I. M.;Satti, G. H.;Ali, A. E.;Fadul, I.;Elkhalifa, A. A.;Abedelrahim, A. M.;Ming, C.;Theander, T. G.	1993	The efficacy of artemether in the treatment of Plasmodium falciparum malaria in Sudan	Sudan (SDN)	English		Yes	No	28	Yes	No	No	No	No	No					Unchecked	Unchecked	Unchecked	Unchecked										Incomplete
8296377	Treatment	1																QN
8296377	Treatment	2																AM
8304564			Delnero, L. and Lamizana, L. and Nebie, I. and Sare, S. and Bougouma, L. and Pietra, V.	1994	IN-VIVO SENSITIVITY OF PLASMODIUM-FALCIPARUM TO HALOFANTRINE HYDROCHLORIDE IN BURKINA-FASO	Burkina Faso (BFA)	English		No	No	14	Yes	No	No	No	No	No					Unchecked	Unchecked	Unchecked	Unchecked										Incomplete
8304564	Treatment	1																HL
8311568			Roche, J.;Benito, A.;Ayecaba, S.;Amela, C.;Molina, R.;Alvar, J.	1993	Resistance of Plasmodium falciparum to antimalarial drugs in Equatorial Guinea	Equatorial Guinea (GNQ)	English		Yes	No	14	Yes	No	No	No	No	No					Unchecked	Unchecked	Unchecked	Unchecked										Incomplete
8311568	Treatment	1																SP
8311568	Treatment	2																CQ
8311568	Treatment	3																AQ
8311568	Treatment	4																QN
8313183			Guo, X. B.	1993	Randomised comparison on the treatment of falciparum malaria with dihydroartemisinin and piperaquine	China (CHN)	Chinese															Unchecked	Unchecked	Unchecked	Unchecked										Incomplete
8345544			Edrissian, G. H.;Afshar, A.;Sayedzadeh, A.;Mohsseni, G.;Satvat, M. T.	1993	Assessment of the response in vivo and in vitro of Plasmodium falciparum to sulphadoxine-pyrimethamine in the malarious areas of Iran	Iran (Islamic Republic of) (IRN)	English		Not Specified	Not Specified	28	Yes	No	No	No	No	No					Unchecked	Unchecked	Unchecked	Unchecked										Incomplete
8345544	Treatment	1																AQ+SP
8345544	Treatment	2																SP
8362305			Bunnag, D.;Viravan, C.;Karbwang, J.;Looareesuwan, S.;Chittamas, S.;Harinasuta, T.;Serville, P.;Horton, J.	1993	Clinical trials with halofantrine in acute uncomplicated falciparum malaria in Thailand	Thailand (THA)	English		Yes	No	42	Yes	No	No	No	No	No					Unchecked	Unchecked	Unchecked	Unchecked										Incomplete
8362305	Treatment	1																HL
8362305	Treatment	2																MQ
8406645			Tripathi, K. D.;Sharma, A. K.;Valecha, N.;Kulpati, D. D.	1993	Curative efficacy of norfloxacin in falciparum malaria	India (IND)	English		No	No	28	Yes	No	No	No	No	No					Unchecked	Unchecked	Unchecked	Unchecked										Incomplete
8406645	Treatment	1																NF
8429576			Okoyeh, J. N.;Lege-Oguntoye, L.;Emembolu, J. O.;Sarki, U.;Slotboom, A. B.	1993	Sensitivity of Plasmodium falciparum to pyrimethamine in vivo and to sulphadoxine/pyrimethamine combination in vitro in pregnant women of northern Nigeria	Nigeria (NGA)	English		No	No	14	Yes	No	No	No	No	No					Unchecked	Unchecked	Unchecked	Unchecked										Incomplete
8429576	Treatment	1																PYR
8444102			Weinke, T.;Nothdurft, H. D.;Kretschmer, H.;Fleischer, K.;Loscher, T.;Braendli, B.;Markwalder, K.;Schlunk, T.;Clemens, R.;Bock, H. L.	1993	Halofantrine in the treatment of imported malaria in nonimmune travelers	Germany (DEU)	Other	German	No	No	Not Specified	Yes	Yes	No	No	No	Not Specified					Unchecked	Unchecked	Unchecked	Unchecked										Incomplete
8444102	Treatment	1																HL
8470777			Nguyen, D. S.;Dao, B. H.;Nguyen, P. D.;Nguyen, V. H.;Le, N. B.;Mai, V. S.;Meshnick, S. R.	1993	Treatment of malaria in Vietnam with oral artemisinin	Viet Nam (VNM)	English		No	No	28	Yes	Yes	No	No	No	No					Unchecked	Unchecked	Unchecked	Unchecked										Incomplete
8470777	Treatment	1																ARM
8470777	Treatment	2																ARM+TET
8470777	Treatment	3																ARM
8504263			Feillet, N.;Agnamey, P.;Brasseur, P.;Druilhe, P.	1993	In vivo resistance of Plasmodium falciparum to chloroquine in Anjouan (Comoros)	Comoros (COM)	French															Unchecked	Unchecked	Unchecked	Unchecked										Incomplete
8511811			Okoyeh, J. N.;Lege-Oguntoye, L.;Emembolu, J. O.;Sarki, U.;Slotboom, A. B.	1993	Sensitivity of Plasmodium falciparum to chloroquine in pregnant women in Zaria, northern Nigeria	Nigeria (NGA)	English		No	No	14	Yes	No	No	No	No	No					Unchecked	Unchecked	Unchecked	Unchecked										Incomplete
8511811	Treatment	1																CQ
8517723			Gaudebout, C.;Pussard, E.;Clavier, F.;Gueret, D.;Le, B. J.;Brandicourt, O.;Verdier, F.	1993	Efficacy of intramuscular amopyroquin for treatment of Plasmodium falciparum malaria in the Gabon Republic	Gabon (GAB)	English		No	No	7	Yes	No	No	No	No	No					Unchecked	Unchecked	Unchecked	Unchecked										Incomplete
8517723	Treatment	1																APQ
8531545			Ringwald, P.;Bickii, J.;Basco, L.	1996	Randomised trial of pyronaridine versus chloroquine for acute uncomplicated falciparum malaria in Africa	Cameroon (CMR)	English		Yes	No	14	Yes	No	No	No	No	No					Unchecked	Unchecked	Unchecked	Unchecked										Incomplete
8531545	Treatment	1																PYN
8531545	Treatment	2																CQ
8543350			Misra, S. P.;Nandi, J.;Lal, S.	1995	Chloroquine versus amodiaquine in the treatment of Plasmodium falciparum malaria in northeast India	India (IND)	English		No	Not Specified	28	Yes	No	No	No	No	No					Unchecked	Unchecked	Unchecked	Unchecked										Incomplete
8543350	Treatment	1																CQ
8543350	Treatment	2																AQ
8560531			Price, R. N.;Nosten, F.;Luxemburger, C.;Kham, A.;Brockman, A.;Chongsuphajaisiddhi, T.;White, N. J.	1995	Artesunate versus artemether in combination with mefloquine for the treatment of multidrug-resistant falciparum malaria	Thailand (THA)	English		Yes	No	28	Yes	No	No	No	No	No					Unchecked	Unchecked	Unchecked	Unchecked										Incomplete
8560531	Treatment	1																AS+MQ
8560531	Treatment	2																MQ
8560531	Treatment	3																AM+MQ
8560532			Brasseur, P.;Agnamey, P.;Ekobo, A. S.;Samba, G.;Favennec, L.;Kouamouo, J.	1995	Sensitivity of Plasmodium falciparum to amodiaquine and chloroquine in central Africa: a comparative study in vivo and in vitro	MULTICENTER	English		Yes	No	14	Yes	No	No	No	No	No					Unchecked	Unchecked	Unchecked	Unchecked										Incomplete
8560532	Treatment	1																AQ
8560532	Treatment	2																CQ
8561267			Alin, M. H.;Kihamia, C. M.;Bjorkman, A.;Bwijo, B. A.;Premji, Z.;Mtey, G. J.;Ashton, M.	1995	Efficacy of oral and intravenous artesunate in male Tanzanian adults with Plasmodium falciparum malaria and in vitro susceptibility to artemisinin, chloroquine, and mefloquine	Tanzania - United Republic of (TZA)	English		Yes	No	28	Yes	No	No	No	No	No					Unchecked	Unchecked	Unchecked	Unchecked										Incomplete
8561267	Treatment	1																AS
8561267	Treatment	2																AS
8591949			Metzger, W.;Mordmuller, B.;Graninger, W.;Bienzle, U.;Kremsner, P. G.	1995	Sulfadoxine/pyrimethamine or chloroquine/clindamycin treatment of Gabonese school children infected with chloroquine resistant malaria	Gabon (GAB)	English		Yes	No	28	Yes	No	No	No	No	No					Unchecked	Unchecked	Unchecked	Unchecked										Incomplete
8591949	Treatment	1																CQ+CL
8591949	Treatment	2																SP
8591949	Treatment	3																CQ
8594686			Wolday, D.;Kibreab, T.;Bukenya, D.;Hodes, R.	1995	Sensitivity of Plasmodium falciparum in vivo to chloroquine and pyrimethamine-sulfadoxine in Rwandan patients in a refugee camp in Zaire	Congo (Democratic Republic of the) (COD)	English		No	No	7	Yes	No	No	No	No	No					Unchecked	Unchecked	Unchecked	Unchecked										Incomplete
8594686	Treatment	1																CQ
8594686	Treatment	2																SP
8619447			Duarte, E. C.;Fontes, C. J.;Gyorkos, T. W.;Abrahamowicz, M.	1996	Randomized controlled trial of artesunate plus tetracycline versus standard treatment (quinine plus tetracycline) for uncomplicated Plasmodium falciparum malaria in Brazil	Brazil (BRA)	English		Yes	Yes	28	Yes	No	No	No	No	No					Unchecked	Unchecked	Unchecked	Unchecked										Incomplete
8619447	Treatment	1																QN+TET
8619447	Treatment	2																AS+TET
8619449			Looareesuwan, S.;Kyle, D. E.;Viravan, C.;Vanijanonta, S.;Wilairatana, P.;Wernsdorfer, W. H.	1996	Clinical study of pyronaridine for the treatment of acute uncomplicated falciparum malaria in Thailand	Thailand (THA)	English		No	No	28	Yes	No	No	No	No	No					Unchecked	Unchecked	Unchecked	Unchecked										Incomplete
8619449	Treatment	1																PYN
8619449	Treatment	2																PYN
8619450			Looareesuwan, S.;Viravan, C.;Vanijanonta, S.;Wilairatana, P.;Pitisuttithum, P.;Andrial, M.	1996	Comparative clinical trial of artesunate followed by mefloquine in the treatment of acute uncomplicated falciparum malaria: two- and three-day regimens	Thailand (THA)	English		Yes	No	28	Yes	No	No	No	No	No					Unchecked	Unchecked	Unchecked	Unchecked										Incomplete
8619450	Treatment	1																AS+MQ
8619450	Treatment	2																AS+MQ
8629047			Thimasarn, K.;Sirichaisinthop, J.;Vijaykadga, S.;Tansophalaks, S.;Yamokgul, P.;Laomiphol, A.;Palananth, C.;Thamewat, U.;Thaithong, S.;Rooney, W.	1995	In vivo study of the response of Plasmodium falciparum to standard mefloquine/sulfadoxine/pyrimethamine (MSP) treatment among gem miners returning from Cambodia	Thailand (THA)	English		No	No	28	Yes	No	No	No	No	No					Unchecked	Unchecked	Unchecked	Unchecked										Incomplete
8629047	Treatment	1																MQ+SP+PQ
8640075			Agnamey, P. P.;Leroy, G.;Kouamouo, J.;Brasseur, P.	1995	Sensitivity in vivo and in vitro of Plasmodium falciparum to chloroquine and amodiaquine in Bangangte (west Cameroon)	Cameroon (CMR)	French		No	No	7	Yes	No	No	No	No	Not Specified					Unchecked	Unchecked	Unchecked	Unchecked										Incomplete
8640075	Treatment	1																CQ
8640075	Treatment	2																AQ
8649278			Barennes, H.;Kahiatani, D.;Clavier, F.;Meynard, D.;Njifountawaouo, S.;Barennes-Rasoanandrasana, F.;Amadou, M.;Soumana, M.;Mahamansani, A.;Granic, G.;et al.	1995	Rectal quinine, an alternative to parenteral injections for the treatment of childhood malaria. Clinical, parasitological and pharmacological study	Niger (NER)	French		Yes	Not Specified	Not Specified	Yes	No	No	No	No	Not Specified					Unchecked	Unchecked	Unchecked	Unchecked										Incomplete
8649278	Treatment	1																QN
8651372			Looareesuwan, S.;Viravan, C.;Webster, H. K.;Kyle, D. E.;Hutchinson, D. B.;Canfield, C. J.	1996	Clinical studies of atovaquone, alone or in combination with other antimalarial drugs, for treatment of acute uncomplicated malaria in Thailand	Thailand (THA)	English		No	No	28	Yes	Yes	No	No	No	No					Unchecked	Unchecked	Unchecked	Unchecked										Incomplete
8651372	Treatment	1																AV+TET
8651372	Treatment	2																AV+PG
8651372	Treatment	3																AV+PG
8651372	Treatment	4																AV+PG
8651372	Treatment	5																AV+PG
8651372	Treatment	6																AV+PG
8651372	Treatment	7																AV
8651372	Treatment	8																PG
8651372	Treatment	9																PG
8651372	Treatment	10																AV+PYR
8651372	Treatment	11																AV+PYR
8651372	Treatment	12																AV
8651372	Treatment	13																AV+DOX
8651372	Treatment	14																AV+PG
8665390			Nwanyanwu, O. C.;Ziba, C.;Kazembe, P.;Chitsulo, L.;Wirima, J. J.;Kumwenda, N.;Redd, S. C.	1996	Efficacy of sulphadoxine/pyrimethamine for Plasmodium falciparum malaria in Malawian children under five years of age	Malawi (MWI)	English		No	No	28	Yes	No	No	No	No	No					Unchecked	Unchecked	Unchecked	Unchecked										Incomplete
8665390	Treatment	1																SP
8673817			Muller, O.;van, H. M. B.;Jaffar, S.;Drakeley, C.;Okorie, C.;Joof, D.;Pinder, M.;Greenwood, B.	1996	A randomized trial of chloroquine, amodiaquine and pyrimethamine-sulphadoxine in Gambian children with uncomplicated malaria	Gambia (GMB)	English		Yes	No	28	Yes	No	No	No	No	No					Unchecked	Unchecked	Unchecked	Unchecked										Incomplete
8673817	Treatment	1																AQ
8673817	Treatment	2																SP
8673817	Treatment	3																CQ
8684102			Radloff, P. D.;Philipps, J.;Nkeyi, M.;Hutchinson, D.;Kremsner, P. G.	1996	Atovaquone and proguanil for Plasmodium falciparum malaria	Gabon (GAB)	English		Yes	No	28	Yes	No	No	No	No	No					Unchecked	Unchecked	Unchecked	Unchecked										Incomplete
8684102	Treatment	1																AQ
8684102	Treatment	2																AV+PG
8689980			Mbori-Ngacha, D. A.;Onyango, F. E.;Chunge, C.;Luta, M.;Oloo, A. J.;Muga, R. O.	1995	Efficacy of halofantrine in the treatment of uncomplicated falciparum malaria	Kenya (KEN)	English		Yes	Not Specified	28	Yes	No	No	No	No	No					Unchecked	Unchecked	Unchecked	Unchecked										Incomplete
8689980	Treatment	1																HL
8689980	Treatment	2																MK
8698011			Anabwani, G. M.;Esamai, F. O.;Menya, D. A.	1996	A randomised controlled trial to assess the relative efficacy of chloroquine, amodiaquine, halofantrine and Fansidar in the treatment of uncomplicated malaria in children	Kenya (KEN)	English		Yes	Not Specified	28	Yes	No	No	No	No	No					Unchecked	Unchecked	Unchecked	Unchecked										Incomplete
8698011	Treatment	1																CQ
8698011	Treatment	2																AQ
8698011	Treatment	3																SP
8698011	Treatment	4																HL
8701045			Cardoso, B. S.;Dourado, H. V.;Pinheiro, M. C.;Crescente, J. A.;Amoras, W. W.;Baena, J.;Saraty, S.	1996	An efficacy and tolerance study of oral artesunate alone and in combination with mefloquine in the treatment of uncomplicated falciparum malaria in an endemic area of Para, Brazil	Brazil (BRA)	Portuguese		Yes	No	35	Yes	No	No	No	No	No					Unchecked	Unchecked	Unchecked	Unchecked										Incomplete
8701045	Treatment	1																MQ
8701045	Treatment	2																AS+MQ
8701045	Treatment	3																AS+MQ
8702034			Steketee, R. W.;Wirima, J. J.;Slutsker, L.;Roberts, J. M.;Khoromana, C. O.;Heymann, D. L.;Breman, J. G.	1996	Malaria parasite infection during pregnancy and at delivery in mother, placenta, and newborn: efficacy of chloroquine and mefloquine in rural Malawi	Malawi (MWI)	English		No	No	216	Yes	No	No	No	No	No					Unchecked	Unchecked	Unchecked	Unchecked										Incomplete
8702034	Treatment	1																MQ
8702034	Treatment	2																CQ
8729624			Looareesuwan, S.;Wilairatana, P.;Vanijanonta, S.;Pitisuttithum, P.;Viravan, C.;Kraisintu, K.	1996	Treatment of acute, uncomplicated, falciparum malaria with oral dihydroartemisinin	Thailand (THA)	English		No	No	28	Yes	No	No	No	No	Yes					Unchecked	Unchecked	Unchecked	Unchecked										Incomplete
8729624	Treatment	1																DHA
8730315			Hassan, A. M.;Ashton, M.;Kihamia, C. M.;Mtey, G. J.;Bjorkman, A.	1996	Multiple dose pharmacokinetics of oral artemisinin and comparison of its efficacy with that of oral artesunate in falciparum malaria patients	Tanzania - United Republic of (TZA)	English		Yes	No	28	Yes	No	No	No	No	No					Unchecked	Unchecked	Unchecked	Unchecked										Incomplete
8730315	Treatment	1																ARM
8730315	Treatment	2																AS
8735679			Barennes, H.;Pussard, E.;Mahaman, S. A.;Clavier, F.;Kahiatani, F.;Granic, G.;Henzel, D.;Ravinet, L.;Verdier, F.	1996	Efficacy and pharmacokinetics of a new intrarectal quinine formulation in children with Plasmodium falciparum malaria	Niger (NER)	English		Yes	No	Not Specified	Yes	No	No	No	No	No					Unchecked	Unchecked	Unchecked	Unchecked										Incomplete
8735679	Treatment	1																QN
8735679	Treatment	2																QN
8735679	Treatment	3																QN
8758083			Lokman, H. S.;Sharifah, R. S. W.;Zurkurnai, Y.;Noor, R. A.;Mansor, S. M.;Palmer, K.;Navaratnam, V.;Mak, J. W.	1996	Plasmodium falciparum: increased proportion of severe resistance (RII and RIII) to chloroquine and high rate of resistance to sulfadoxine-pyrimethamine in Peninsular Malaysia after two decades	Malaysia (MYS)	English		Yes	No	28	Yes	No	No	No	No	No					Unchecked	Unchecked	Unchecked	Unchecked										Incomplete
8758083	Treatment	1																CQ
8758083	Treatment	2																SP
8758085			Clarke, D.;Odialla, H.;Ouma, J.;Kenny, V.;MacCabe, R.;Rapuoda, B.;Watkins, W. M.	1996	A malariometric survey in Turkana District, Kenya: chemosensitivity in vivo of Plasmodium falciparum infections and identity of the vector	Kenya (KEN)	English		No	No	14	Yes	No	No	No	No	No					Unchecked	Unchecked	Unchecked	Unchecked										Incomplete
8758085	Treatment	1																SP
8758085	Treatment	2																CQ
8758087			Onyiorah, E.;van, H. M. B.;Jah, M. S.;Greenwood, B.	1996	Early clinical failures after pyrimethamine-sulfadoxine treatment of uncomplicated falciparum malaria	Gambia (GMB)	English		Yes	No	270	Yes	No	No	No	No	No					Unchecked	Unchecked	Unchecked	Unchecked										Incomplete
8758087	Treatment	1																SP
8758087	Treatment	2																CQ
8758140			Okeyeh, J. N.;Lege-Oguntoye, L.;Emembolu, J. O.;Agbo, M.	1996	Malaria in pregnancy: efficacy of a low dose of mefloquine in an area holoendemic for multi-drug resistant Plasmodium falciparum	Nigeria (NGA)	English		No	No	28	Yes	No	No	No	No	No					Unchecked	Unchecked	Unchecked	Unchecked										Incomplete
8758140	Treatment	1																MQ
8758141			Vanijanonta, S.;Chantra, A.;Phophak, N.;Chindanond, D.;Clemens, R.;Pukrittayakamee, S.	1996	Therapeutic effects of chloroquine in combination with quinine in uncomplicated falciparum malaria	Thailand (THA)	English		Yes	No	60	Yes	No	No	No	No	Yes					Unchecked	Unchecked	Unchecked	Unchecked										Incomplete
8758141	Treatment	1																QN+TET
8758141	Treatment	2																QN+CQ
8761582			Rogier, C.;Brau, R.;Tall, A.;Cisse, B.;Trape, J. F.	1996	Reducing the oral quinine-quinidine-cinchonin (Quinimax) treatment of uncomplicated malaria to three days does not increase the recurrence of attacks among children living in a highly endemic area of Senegal	Senegal (SEN)	English		Yes	No	60	Yes	No	No	No	No	No					Unchecked	Unchecked	Unchecked	Unchecked										Incomplete
8761582	Treatment	1																QN+QND
8761582	Treatment	2																QN+QND
8761583			Ronn, A. M.;Msangeni, H. A.;Mhina, J.;Wernsdorfer, W. H.;Bygbjerg, I. C.	1996	High level of resistance of Plasmodium falciparum to sulfadoxine-pyrimethamine in children in Tanzania	Tanzania - United Republic of (TZA)	English		No	No	7	Yes	No	No	No	No	No					Unchecked	Unchecked	Unchecked	Unchecked										Incomplete
8761583	Treatment	1																SP
8787366			Sowunmi, A.;Oduola, A. M.;Ilesanmi, A. O.;Salako, L. A.	1996	Open comparison of artemether and mefloquine in uncomplicated Plasmodium falciparum hyperparasitaemia in children	Nigeria (NGA)	English		Yes	No	28	Yes	No	No	No	No	No					Unchecked	Unchecked	Unchecked	Unchecked										Incomplete
8787366	Treatment	1																MQ
8787366	Treatment	2																AM
8791866			Ezedinachi, E.	1996	In vivo efficacy of chloroquine, halofantrine, pyrimethamine-sulfadoxine and qinghaosu (artesunate) in the treatment of malaria in Calabar, Nigeria	Nigeria (NGA)	English		Yes	Not Specified	14	Yes	No	No	No	No	No					Unchecked	Unchecked	Unchecked	Unchecked										Incomplete
8791866	Treatment	1																CQ
8791866	Treatment	2																HL
8791866	Treatment	3																SP
8791866	Treatment	4																AS
8791867			Mahomva, A. I.;Peterson, D. E.;Rakata, L.	1996	Chloroquine resistant falciparum malaria in Mutare District, eastern Zimbabwe	Zimbabwe (ZWE)	English		No	No	7	Yes	No	No	No	No	No					Unchecked	Unchecked	Unchecked	Unchecked										Incomplete
8791867	Treatment	1																CQ
8793625			Rukaria-Kaumbutho, R. M.;Ojwang, S. B.;Oyieke, J. B.	1996	Resistance to chloroquine therapy in pregnant women with malaria parasitemia	Kenya (KEN)	English		No	No	28	Yes	No	No	No	No	No					Unchecked	Unchecked	Unchecked	Unchecked										Incomplete
8793625	Treatment	1																CQ
8799526			Alin, M. H.;Ashton, M.;Kihamia, C. M.;Mtey, G. J.;Bjorkman, A.	1996	Clinical efficacy and pharmacokinetics of artemisinin monotherapy and in combination with mefloquine in patients with falciparum malaria	Tanzania - United Republic of (TZA)	English		Yes	No	28	Yes	No	No	No	No	No					Unchecked	Unchecked	Unchecked	Unchecked										Incomplete
8799526	Treatment	1																ARM+MQ
8799526	Treatment	2																ARM
8821609			Chiodini, P. L.;Conlon, C. P.;Hutchinson, D. B.;Farquhar, J. A.;Hall, A. P.;Peto, T. E.;Birley, H.;Warrell, D. A.	1995	Evaluation of atovaquone in the treatment of patients with uncomplicated Plasmodium falciparum malaria	United Kingdom of Great Britain and Northern Ireland (GBR)	English		No	No	28	Yes	No	No	No	No	No					Unchecked	Unchecked	Unchecked	Unchecked										Incomplete
8821609	Treatment	1																AV
8821609	Treatment	2																AV
8821610			Karbwang, J.;Na-Bangchang, K.;Thanavibul, A.;Laothavorn, P.;Ditta-in, M.;Harinasuta, T.	1995	A comparative clinical trial of artemether and the sequential regimen of artemether-mefloquine in multidrug resistant falciparum malaria	Thailand (THA)	English		Yes	No	42	Yes	No	No	No	No	No					Unchecked	Unchecked	Unchecked	Unchecked										Incomplete
8821610	Treatment	1																AM
8821610	Treatment	2																AM+MQ
8842111			Radloff, P. D.;Philipps, J.;Nkeyi, M.;Sturchler, D.;Mittelholzer, M. L.;Kremsner, P. G.	1996	Arteflene compared with mefloquine for treating Plasmodium falciparum malaria in children	Gabon (GAB)	English		Yes	No	28	Yes	No	No	No	No	No					Unchecked	Unchecked	Unchecked	Unchecked										Incomplete
8842111	Treatment	1																AF
8842111	Treatment	2																MQ
8882190			Baird, J. K.;Sustriayu, N. M. F.;Basri, H.;Masbar, S.;Leksana, B.;Tjitra, E.;Dewi, R. M.;Khairani, M.;Wignall, F. S.	1996	Survey of resistance to chloroquine by Plasmodium vivax in Indonesia	Indonesia (IDN)	English		No	No	28	No	Yes	No	No	No	No					Unchecked	Unchecked	Unchecked	Unchecked										Incomplete
8882190	Treatment	1																CQ
8882191			Baird, J. K.;Sismadi, P.;Masbar, S.;Leksana, B.;Sekartuti;Ramzan, A.;Tjitra, E.	1996	Chloroquine sensitive Plasmodium falciparum and P. vivax in central Java, Indonesia	Indonesia (IDN)	English		No	No	28	Yes	Yes	No	No	No	No					Unchecked	Unchecked	Unchecked	Unchecked										Incomplete
8882191	Treatment	1																CQ
8882191	Treatment	2																CQ
8882192			Baird, J. K.;Caneta-Miguel, E.;Masbar, S.;Bustos, D. G.;Abrenica, J. A.;Layawen, A. V.;Calulut, J. M.;Leksana, B.;Wignall, F. S.	1996	Survey of resistance to chloroquine of falciparum and vivax malaria in Palawan, The Philippines	Philippines (PHL)	English		No	No	28	Yes	Yes	No	No	No	No					Unchecked	Unchecked	Unchecked	Unchecked										Incomplete
8882192	Treatment	1																CQ
8882192	Treatment	2																CQ
8882193			Bunnag, D.;Kanda, T.;Karbwang, J.;Thimasarn, K.;Pungpak, S.;Harinasuta, T.	1996	Artemether or artesunate followed by mefloquine as a possible treatment for multidrug resistant falciparum malaria	Thailand (THA)	English		Yes	No	42	Yes	No	No	No	No	No					Unchecked	Unchecked	Unchecked	Unchecked										Incomplete
8882193	Treatment	1																AM+MQ
8882193	Treatment	2																AS+MQ
8911445			Henry, M. C.;Eggelte, T. A.;Watson, P.;Docters, v. L. B.;Bakker, D. A.;Kluin, J.	1996	Response of childhood malaria to chloroquine and Fansidar in an area of intermediate chloroquine resistance in Cote d'Ivoire	Côte d'Ivoire (CIV)	English		No	No	28	Yes	No	No	No	No	No					Unchecked	Unchecked	Unchecked	Unchecked										Incomplete
8911445	Treatment	1																SP
8911445	Treatment	2																CQ
8915121			Ramsay, A. R.;Msaki, E. P.;Kennedy, N.;Ngowi, F. I.;Gillespie, S. H.	1996	Evaluation of the safety and efficacy of micronized halofantrine in the treatment of semi-immune patients with acute, Plasmodium falciparum malaria	Tanzania - United Republic of (TZA)	English		No	No	28	Yes	No	No	No	No	No					Unchecked	Unchecked	Unchecked	Unchecked										Incomplete
8915121	Treatment	1																HL
8916803			Bich, N. N.;De, V. P. J.;Van, T. H.;Phong, T. H.;Hung, L. N.;Eggelte, T. A.;Anh, T. K.;Kager, P. A.	1996	Efficacy and tolerance of artemisinin in short combination regimens for the treatment of uncomplicated falciparum malaria	Viet Nam (VNM)	English		Yes	No	28	Yes	No	No	No	No	No					Unchecked	Unchecked	Unchecked	Unchecked										Incomplete
8916803	Treatment	1																QN
8916803	Treatment	2																ARM+DOX
8916803	Treatment	3																ARM+QN
8944273			Tulu, A. N.;Webber, R. H.;Schellenberg, J. A.;Bradley, D. J.	1996	Failure of chloroquine treatment for malaria in the highlands of Ethiopia	Ethiopia (ETH)	English		No	No	7	Yes	Yes	No	No	No	No					Unchecked	Unchecked	Unchecked	Unchecked										Incomplete
8944273	Treatment	1																CQ
8944275			Handunnetti SM, Gunewardena DM, Pathirana PP, Ekanayake K, Weerasinghe S, Mendis KN.	1996	Features of recrudescent chloroquine-resistant Plasmodium falciparum infections confer a survival advantage on parasites and have implications for disease control.	Sri Lanka (LKA)	English		No	No	40	Yes	No	No	No	No	No					Unchecked	Unchecked	Unchecked	Unchecked										Incomplete
8944275	Treatment	1																CQ+PQ
8979518			Mohapatra, P. K.;Khan, A. M.;Prakash, A.;Mahanta, J.;Srivastava, V. K.	1996	Effect of arteether alpha/beta on uncomplicated falciparum malaria cases in Upper Assam	India (IND)	English		No	No	28	Yes	No	No	No	No	No					Unchecked	Unchecked	Unchecked	Unchecked										Incomplete
8979518	Treatment	1																ARE
8980592			Mshinda, H.;Font, F.;Hirt, R.;Mashaka, M.;Ascaso, C.;Menendez, C.	1996	A comparative study of the efficacies of chloroquine and a pyrimethamine-dapsone combination in clearing Plasmodium falciparum parasitaemia in school children in Tanzania	Tanzania - United Republic of (TZA)	English		Yes	No	14	Yes	No	No	No	No	No					Unchecked	Unchecked	Unchecked	Unchecked										Incomplete
8980592	Treatment	1																CQ
8980592	Treatment	2																DAP+PYR
8985524			Luxemburger, C.;Price, R. N.;Nosten, F.;Ter, K. F. O.;Chongsuphajaisiddhi, T.;White, N. J.	1996	Mefloquine in infants and young children	Thailand (THA)	English		Yes	Not Specified	28	Yes	Yes	No	No	No	No					Unchecked	Unchecked	Unchecked	Unchecked										Incomplete
8985524	Treatment	1																AS(10)+MQ(15)
8985524	Treatment	2																MQ(25)
8985524	Treatment	3																MQ
8985524	Treatment	4																AS+MQ or AM+MQ
9014922			Touze, J. E.;Perret, J. L.;Nicolas, X.;Fourcade, L.;Bernard, J.;Keundjian, A.;Soares, J. M.;Doury, J. C.	1997	Efficacy of low-dose halofantrine for second treatment of uncomplicated falciparum malaria	Gabon (GAB)	English		No	No	28	Yes	No	No	No	No	No					Unchecked	Unchecked	Unchecked	Unchecked										Incomplete
9014922	Treatment	1																HL
9031393			Bunnag, D.;Karbwang, J.;Na-Bangchang, K.;Thanavibul, A.;Chittamas, S.;Harinasuta, T.	1996	Quinine-tetracycline for multidrug resistant falciparum malaria	Thailand (THA)	English		Yes	No	28	Yes	No	No	No	No	No					Unchecked	Unchecked	Unchecked	Unchecked										Incomplete
9031393	Treatment	1																QN(7)+TET(7)
9031393	Treatment	2																QN(5)+TET(7)
9031394			Na-Bangchang, K.;Tipwangso, P.;Thanavibul, A.;Tan-ariya, P.;Suprakob, K.;Kanda, T.;Karbwang, J.	1996	Artemether-pyrimethamine in the treatment of pyrimethamine-resistant falciparum malaria	Thailand (THA)	English		Yes	No	28	Yes	No	No	No	No	No					Unchecked	Unchecked	Unchecked	Unchecked										Incomplete
9031394	Treatment	1																AM(1)+PYR
9031394	Treatment	2																AM(3)+PYR
9031394	Treatment	3																AM(2)+PYR
9060219			Restrepo, M.;Botero, D.;Marquez, R. E.;Boudreau, E. F.;Navaratnam, V.	1996	A clinical trial with halofantrine on patients with falciparum malaria in Colombia	Colombia (COL)	English		Yes	Yes	42	Yes	No	No	No	No	No					Unchecked	Unchecked	Unchecked	Unchecked										Incomplete
9060219	Treatment	1																HL
9060219	Treatment	2																HL
9060219	Treatment	3																HL
9060219	Treatment	4																HL
9060219	Treatment	5																HL
9080885			Smoak, B. L.;R. F. DeFraites;A. J. Magill;K. C. Kain;B. T. Wellde	1997	Plasmodium vivax infections in U.S. Army troops: failure of primaquine to prevent relapse in studies from Somalia	United States of America (USA)	English		No	No	300	No	Yes	No	No	No	No					Unchecked	Unchecked	Unchecked	Unchecked										Incomplete
9080885	Treatment	1																PQ
9080887			Fryauff, D. J.;Baird, J. K.;Candradikusuma, D.;Masbar, S.;Sutamihardja, M. A.;Leksana, B.;Tuti, S.;Marwoto, H.;Richie, T.;Romzan, A.	1997	Survey of in vivo sensitivity to chloroquine by Plasmodium falciparum and P. vivax in Lombok, Indonesia	Indonesia (IDN)	English		No	No	28	Yes	Yes	No	No	No	No					Unchecked	Unchecked	Unchecked	Unchecked										Incomplete
9080887	Treatment	1																CQ
9080887	Treatment	2																CQ
9081964			Potkar, C. N.;Kshirsagar, N. A.;Kathuria, R.	1995	Resurgence of malaria and drug resistance in plasmodium falciparum and plasmodium vivax species in Bombay	India (IND)	English		No	No	14	Yes	Yes	No	No	No	Yes					Unchecked	Unchecked	Unchecked	Unchecked										Incomplete
9081964	Treatment	1																CQ+/-PQ
9093424			Fryauff, D. J.;Baird, J. K.;Basri, H.;Wiady, I.;Purnomo;Bangs, M. J.;Subianto, B.;Harjosuwarno, S.;Tjitra, E.;Richie, T. L.;Hoffman, S. L.	1997	Halofantrine and primaquine for radical cure of malaria in Irian Jaya, Indonesia	Indonesia (IDN)	English		Yes	No	28	Yes	Yes	No	No	No	No					Unchecked	Unchecked	Unchecked	Unchecked										Incomplete
9093424	Treatment	1																HL+PQ
9093424	Treatment	2																CQ+PQ
9093424	Treatment	3																HL+PQ
9093424	Treatment	4																CQ+PQ
9093631			Falade, C. O.;Salako, L. A.;Sowunmi, A.;Oduola, A. M.;Larcier, P.	1997	Comparative efficacy of halofantrine, chloroquine and sulfadoxine-pyrimethamine for treatment of acute uncomplicated falciparum malaria in Nigerian children	Nigeria (NGA)	English		Yes	No	14	Yes	No	No	No	No	No					Unchecked	Unchecked	Unchecked	Unchecked										Incomplete
9093631	Treatment	1																HL
9093631	Treatment	2																CQ
9093631	Treatment	3																SP
9093632			Sowunmi, A.;Oduola, A. M.;Ogundahunsi, O. A.;Falade, C. O.;Gbotosho, G. O.;Salako, L. A.	1997	Enhanced efficacy of chloroquine-chlorpheniramine combination in acute uncomplicated falciparum malaria in children	Nigeria (NGA)	English		Yes	Yes	14	Yes	No	No	No	No	No					Unchecked	Unchecked	Unchecked	Unchecked										Incomplete
9093632	Treatment	1																CQ+CQP
9093632	Treatment	2																CQ
9125831			Srivastava, H. C.;Sharma, S. K.;Bhatt, R. M.;Sharma, V. P.	1996	Studies on Plasmodium vivax relapse pattern in Kheda district, Gujarat	India (IND)	English		No	No	540	No	Yes	No	No	No	No					Unchecked	Unchecked	Unchecked	Unchecked										Incomplete
9125831	Treatment	1																CQ
9125831	Treatment	2																CQ+PYR
9125831	Treatment	3																CQ+PQ
9133160			Okoyeh, J. N.;Lege-Oguntoye, L.;Emembolu, J. O.;Sarki, U.	1996	Sensitivity of Plasmodium falciparum to reduced dose of mefloquine in pregnant women in Nigeria	Nigeria (NGA)	English		No	No	28	Yes	No	No	No	No	No					Unchecked	Unchecked	Unchecked	Unchecked										Incomplete
9133160	Treatment	1																MQ
9171839			Okoyeh, J. N.;Lege-Oguntoye, L.;Ugbode, R. O.;Ogunrinde, G. O.	1997	Responses of multidrug-resistant Plasmodium falciparum parasites to mefloquine in Nigerian children	Nigeria (NGA)	English		No	No	28	Yes	No	No	No	No	No					Unchecked	Unchecked	Unchecked	Unchecked										Incomplete
9171839	Treatment	1																MQ
9180204			de Alencar, FE;Cerutti, C Jr;Durlacher, RR; Boulos, M; Alves, FP; Milhous, W; Pang, LW.	1997	Atovaquone and proguanil for the treatment of malaria in Brazil	Brazil (BRA)	English		Yes	No	28	Yes	No	No	No	No	No					Unchecked	Unchecked	Unchecked	Unchecked										Incomplete
9180204	Treatment	1																AV+PG
9180204	Treatment	2																QN+TET
9185262			Na-Bangchang, K.;Kanda, T.;Tipawangso, P.;Thanavibul, A.;Suprakob, K.;Ibrahim, M.;Wattanagoon, Y.;Karbwang, J.	1996	Activity of artemether-azithromycin versus artemether-doxycycline in the treatment of multiple drug resistant falciparum malaria	Thailand (THA)	English		Yes	No	28	Yes	No	No	No	No	No					Unchecked	Unchecked	Unchecked	Unchecked										Incomplete
9185262	Treatment	1																AM+DOX
9185262	Treatment	2																AM+AZ
9185387			Wakibara, J. V.;Mboera, L. E.;Ndawi, B. T.	1997	Malaria in Mvumi, central Tanzania and the in vivo response of Plasmodium falciparum to chloroquine and sulphadoxine pyrimethamine	Tanzania - United Republic of (TZA)	English		No	No	7	Yes	No	No	Yes	No	No					Unchecked	Unchecked	Unchecked	Unchecked										Incomplete
9185387	Treatment	1																CQ
9185387	Treatment	2																SP
9196767			Hung, Le, N.;de, V. P. J.;Le, T. D.;Bich, L.;Ho, P. L.;Tran, N. H.;Nguyen, V. M.;Trinh, K. A.;Kager, P. A.	1997	Single dose artemisinin-mefloquine versus mefloquine alone for uncomplicated falciparum malaria	Viet Nam (VNM)	English		Yes	Yes	28	Yes	No	No	No	No	No					Unchecked	Unchecked	Unchecked	Unchecked										Incomplete
9196767	Treatment	1																ARM+MQ
9196767	Treatment	2																MQ
9205825			Na-Bangchang, K.;Congpuong, K.;Sirichaisinthop, J.;Suprakorb, K.;Karbwang, J.	1997	Compliance with a 2 day course of artemether-mefloquine in an area of highly multi-drug resistant Plasmodium falciparum malaria	Thailand (THA)	English		No	No	42	Yes	No	No	No	No	No					Unchecked	Unchecked	Unchecked	Unchecked										Incomplete
9205825	Treatment	1																AM+MQ
9210964			Ndyomugyenyi, R.;Magnussen, P.	1997	In vivo sensitivity of Plasmodium falciparum to chloroquine and sulfadoxine-pyrimethamine in school children in Hoima district, western Uganda	Uganda (UGA)	English		No	No	7	Yes	No	No	No	No	No					Unchecked	Unchecked	Unchecked	Unchecked										Incomplete
9210964	Treatment	1																SP
9210964	Treatment	2																CQ
9227007			Antia-Obong, O. E.;Alaribe, A. A.;Young, M. U.;Bassy, A.;Etim, B. V.	1997	Chloroquine-resistant Plasmodium falciparum among children in Calabar, south eastern Nigeria	Nigeria (NGA)	English		Yes	No	14	Yes	No	No	No	No	Not Specified					Unchecked	Unchecked	Unchecked	Unchecked										Incomplete
9227007	Treatment	1																CQ
9227007	Treatment	2																CQ
9230790			Looareesuwan, S.;Wilairatana, P.;Viravan, C.;Vanijanonta, S.;Pitisuttithum, P.;Kyle, D. E.	1997	Open randomized trial of oral artemether alone and a sequential combination with mefloquine for acute uncomplicated falciparum malaria	Thailand (THA)	English		Yes	No	28	Yes	No	No	No	No	No					Unchecked	Unchecked	Unchecked	Unchecked										Incomplete
9230790	Treatment	1																AM+MQ
9230790	Treatment	2																AM(7)
9230790	Treatment	3																AM(5)
9230793			Baird, J. K.;Wiady, I.;Fryauff, D. J.;Sutanihardja, M. A.;Leksana, B.;Widjaya, H.;Kysdarmanto;Subianto, B.	1997	In vivo resistance to chloroquine by Plasmodium vivax and Plasmodium falciparum at Nabire, Irian Jaya, Indonesia	Indonesia (IDN)	English		No	No	28	Yes	Yes	No	Yes	No	Yes					Unchecked	Unchecked	Unchecked	Unchecked										Incomplete
9230793	Treatment	1																CQ
9230793	Treatment	2																CQ
9230793	Treatment	3																CQ
9230793	Treatment	4																CQ
9230793	Treatment	5																CQ
9241384			Looareesuwan, S.;Wilairatana, P.;Vanijanonta, S.;Pitisuttithum, P.;Ratanapong, Y.;Andrial, M.	1997	Monotherapy with sodium artesunate for uncomplicated falciparum malaria in Thailand: a comparison of 5- and 7-day regimens	Thailand (THA)	English		Yes	No	28	Yes	No	No	No	No	No					Unchecked	Unchecked	Unchecked	Unchecked										Incomplete
9241384	Treatment	1																AS
9241384	Treatment	2																AS
9251339			Garg, M. R.;Gogtay, N. J.;Kshirsagar, N. A.	1996	Efficacy of sulfadoxine-pyrimethamine in chloroquine resistant falciparum malaria in Bombay	India (IND)	English		No	No	42	Yes	No	No	No	No	No					Unchecked	Unchecked	Unchecked	Unchecked										Incomplete
9251339	Treatment	1																SP
9264740			Villadary, I.;Paquet, C.;Hemelsdael, E.;Blanchard, G.;Saki, Z. M.	1997	In vivo drug sensitivity of Plasmodium falciparum in the Tabou region of Ivory Coast	Côte d'Ivoire (CIV)	French		No	No	7	Yes	No	No	No	No	No					Unchecked	Unchecked	Unchecked	Unchecked										Incomplete
9273568			Salcedo, J. M.;Camargo, L. M.;Braga, M. F.;de, M. P. S.;Macedo, V. O.	1997	The evaluation of the efficacy of artesunate combined with tetracycline in the therapy of falciparum malaria	Brazil (BRA)	Portuguese															Unchecked	Unchecked	Unchecked	Unchecked										Incomplete
9289259			Sokhna, C. S.;Molez, J. F.;Ndiaye, P.;Sane, B.;Trape, J. F.	1997	In vivo chemosensitivity tests of Plasmodium falciparum to chloroquine in Senegal: the development of resistance and the assessment of therapeutic efficacy	Senegal (SEN)	French		No	No	7	Yes	No	No	No	No	No					Unchecked	Unchecked	Unchecked	Unchecked										Incomplete
9307653			Wilairatana, P.;Kyle, D. E.;Looareesuwan, S.;Chinwongprom, K.;Amradee, S.;White, N. J.;Watkins, W. M.	1997	Poor efficacy of antimalarial biguanide-dapsone combinations in the treatment of acute, uncomplicated, falciparum malaria in Thailand	Thailand (THA)	English		No	No	28	Yes	No	No	No	No	No					Unchecked	Unchecked	Unchecked	Unchecked										Incomplete
9307653	Treatment	1																PG+DAP
9307653	Treatment	2																CP+DAP
9315051			Vaillant, M.;Millet, P.;Luty, A.;Tshopamba, P.;Lekoulou, F.;Mayombo, J.;Georges, A. J.;Deloron, P.	1997	Therapeutic efficacy of clindamycin in combination with quinine for treating uncomplicated malaria in a village dispensary in Gabon	Gabon (GAB)	English		No	No	45	Yes	No	Yes	Yes	No	No					Unchecked	Unchecked	Unchecked	Unchecked										Incomplete
9315051	Treatment	1																QN+CL
9333058			Amukoye, E.;Winstanley, P. A.;Watkins, W. M.;Snow, R. W.;Hatcher, J.;Mosobo, M.;Ngumbao, E.;Lowe, B.;Ton, M.;Minyiri, G.;Marsh, K.	1997	Chlorproguanil-dapsone: effective treatment for uncomplicated falciparum malaria	Kenya (KEN)	English		Yes	Yes	28	Yes	No	No	No	No	No					Unchecked	Unchecked	Unchecked	Unchecked										Incomplete
9333058	Treatment	1																CP-DAP+Placebo
9333058	Treatment	2																CP-DAP
9333058	Treatment	3																SP
9333075			Ringwald, P.;Bickii, J.;Same-Ekobo, A.;Basco, L. K.	1997	Pyronaridine for treatment of Plasmodium ovale and Plasmodium malariae infections	Cameroon (CMR)	English		No	No	14	No	No	Yes	Yes	No	No					Unchecked	Unchecked	Unchecked	Unchecked										Incomplete
9333180			von Seidlein, L;Jaffar, S.;Pinder, M.;Haywood, M.;Snounou, G.;Gemperli, B.;Gathmann, I.;Royce, C.;Greenwood, B.	1997	Treatment of African children with uncomplicated falciparum malaria with a new antimalarial drug, CGP 56697	Gambia (GMB)	English		No	No	28	Yes	No	No	No	No	No					Unchecked	Unchecked	Unchecked	Unchecked										Incomplete
9333180	Treatment	1																AL
9337001			Falaschi, F.;Ansaloni, L.	1997	Chloroquine versus pyrimethamine/sulphadoxine in the treatment of uncomplicated P. falciparum malaria in northern Kenya	Kenya (KEN)	English		Yes	Not Specified	14	Yes	No	No	No	No	No					Unchecked	Unchecked	Unchecked	Unchecked										Incomplete
9337001	Treatment	1																CQ
9337001	Treatment	2																SP
9337002			Bayoumi, R. A.;Dar, F. K.;Tanira, M. O.;Stephen, R. S.;Hussein, M. M.;Hammo, N. E.;Omer, R. I.;Beidas, M. F.;Shalabi, A.;el-Wasila, M.	1997	Effect of previous chloroquine intake on in vivo P. falciparum drug sensitivity	United Arab Emirates (ARE)	English		No	No	28	Yes	No	No	No	No	No					Unchecked	Unchecked	Unchecked	Unchecked										Incomplete
9337002	Treatment	1																CQ
9337003			Sheng, W. D.;Jiddawi, M. S.;Hong, X. Q.;Abdulla, S. M.	1997	Treatment of chloroquine-resistant malaria using pyrimethamine in combination with berberine, tetracycline or cotrimoxazole	Tanzania - United Republic of (TZA)	English		Yes	Not Specified	Not specified	Yes	No	No	No	No	Not Specified					Unchecked	Unchecked	Unchecked	Unchecked										Incomplete
9337003	Treatment	1																PYR+BB
9337003	Treatment	2																PYR+TET
9337003	Treatment	3																PYR+SMX+TR
9373658			Smithuis, F. M.;Monti, F.;Grundl, M.;Oo, A. Z.;Kyaw, T. T.;Phe, O.;White, N. J.	1997	Plasmodium falciparum: sensitivity in vivo to chloroquine, pyrimethamine/sulfadoxine and mefloquine in western Myanmar	Myanmar (MMR)	English		Yes	No	28	Yes	No	No	No	No	No					Unchecked	Unchecked	Unchecked	Unchecked										Incomplete
9373658	Treatment	1																CQ
9373658	Treatment	2																SP
9391507			Rowland, M.;Durrani, N.;Hewitt, S.;Sondorp, E.	1997	Resistance of falciparum malaria to chloroquine and sulfadoxine-pyrimethamine in Afghan refugee settlements in western Pakistan: surveys by the general health services using a simplified in vivo test	Pakistan (PAK)	English		No	No	49	Yes	No	No	No	No	No					Unchecked	Unchecked	Unchecked	Unchecked										Incomplete
9391507	Treatment	1																CQ
9391507	Treatment	2																SP
9394520			Segurado, A. A.;di, S. S. M.;Shiroma, M.	1997	In vivo and in vitro Plasmodium falciparum resistance to chloroquine, amodiaquine and quinine in the Brazilian Amazon	Brazil (BRA)	English		Yes	No	28	Yes	No	No	No	No	No					Unchecked	Unchecked	Unchecked	Unchecked										Incomplete
9394520	Treatment	1																AQ
9394520	Treatment	2																CQ
9394520	Treatment	3																QN
9403348			Valecha, N.;Gupta, S.;Usha, D.;Biswas, S.;Sharma, A.;Adak, T.;Asthana, O. P.;Sharma, V. P.	1997	Efficacy of alpha,beta-arteether in acute uncomplicated P. falciparum malaria	India (IND)	English		No	No	28	Yes	No	No	No	No	No					Unchecked	Unchecked	Unchecked	Unchecked										Incomplete
9403348	Treatment	1																ART
9425369			le Hesran, J. Y.;Boudin, C.;Cot, M.;Personne, P.;Chambon, R.;Foumane, V.;Verhave, J. P.;de, V. C.	1997	In-vivo resistance of Plasmodium falciparum to chloroquine and amodiaquine in south Cameroon and age-related efficacy of the drugs	Cameroon (CMR)	English		No	No	7	Yes	No	No	No	No	No					Unchecked	Unchecked	Unchecked	Unchecked										Incomplete
9444001			Lwin, M.;Aung, S.;Kyaw, M. P.;Aung, H.;Sint, N.;Win, Y.;Oo, H.;Thein, H.;Tun, S. M.	1997	A simplified in vivo drug sensitivity test for malaria in the field	Myanmar (MMR)	English		No	No	28	Yes	No	No	No	No	No					Unchecked	Unchecked	Unchecked	Unchecked										Incomplete
9444001	Treatment	1																CQ
9444001	Treatment	2																MQ
9444001	Treatment	3																SP
9449273			van Vugt, M; Brockman, A; Gemperli, B; Luxemburger C; Gathmann I; Royce C; Slight T; Looareesuwan S; White NJ; Nosten F.	1998	Randomized comparison of artemether-benflumetol and artesunate-mefloquine in treatment of multidrug-resistant falciparum malaria	Thailand (THA)	English		Yes	No	63	Yes	No	No	No	No	No					Unchecked	Unchecked	Unchecked	Unchecked										Incomplete
9449273	Treatment	1																AL
9449273	Treatment	2																AS+MQ
9452284			Sabchareon, A.;Attanath, P.;Chanthavanich, P.;Phanuaksook, P.;Prarinyanupharb, V.;Poonpanich, Y.;Mookmanee, D.;Teja-Isavadharm, P.;Heppner, D. G.;Brewer, T. G.;Chongsuphajaisiddhi, T.	1998	Comparative clinical trial of artesunate suppositories and oral artesunate in combination with mefloquine in the treatment of children with acute falciparum malaria	Thailand (THA)	English		Yes	No	28	Yes	No	No	No	No	No					Unchecked	Unchecked	Unchecked	Unchecked										Incomplete
9452284	Treatment	1																AS+MQ
9452284	Treatment	2																AS+MQ
9463672			Price, R. N.;Nosten, F.;Luxemburger, C.;van, V. M.;Phaipun, L.;Chongsuphajaisiddhi, T.;White, N. J.	1997	Artesunate/mefloquine treatment of multi-drug resistant falciparum malaria	Thailand (THA)	English		No	No	42	Yes	No	No	No	No	No					Unchecked	Unchecked	Unchecked	Unchecked										Incomplete
9463672	Treatment	1																AS+MQ
9491824			Batty, K. T.;Thu, L. T.;Davis, T. M.;Ilett, K. F.;Mai, T. X.;Hung, N. C.;Tien, N. P.;Powell, S. M.;Thien, H. V.;Binh, T. Q.;Kim, N. V.	1998	A pharmacokinetic and pharmacodynamic study of intravenous vs oral artesunate in uncomplicated falciparum malaria	Viet Nam (VNM)	English		Yes	No		Yes	No	No	No	No	No					Unchecked	Unchecked	Unchecked	Unchecked										Incomplete
9509181			Sowunmi, A.;Oduola, A. M.	1997	Comparative efficacy of chloroquine/chlorpheniramine combination and mefloquine for the treatment of chloroquine-resistant Plasmodium falciparum malaria in Nigerian children	Nigeria (NGA)	English		Yes	No	28	Yes	No	No	No	No	No					Unchecked	Unchecked	Unchecked	Unchecked										Incomplete
9509181	Treatment	1																MQ
9509181	Treatment	2																CQ+CQP
9561593			Thimasarn, K.;Sirichaisinthop, J.;Chanyakhun, P.;Palananth, C.;Rooney, W.	1997	A comparative study of artesunate and artemether in combination with mefloquine on multidrug resistant falciparum malaria in eastern Thailand	Thailand (THA)	English		Yes	No	28	Yes	No	No	No	No	No					Unchecked	Unchecked	Unchecked	Unchecked										Incomplete
9561593	Treatment	1																QN+TET
9561593	Treatment	2																MQ
9561593	Treatment	3																AM
9561593	Treatment	4																AS
9561593	Treatment	5																AS+MQ
9561593	Treatment	6																AM+MQ
9561593	Treatment	7																AS+MQ
9561595			Jiao, X.;Liu, G. Y.;Shan, C. O.;Zhao, X.;Li, X. W.;Gathmann, I.;Royce, C.	1997	Phase II trial in China of a new, rapidly-acting and effective oral antimalarial, CGP 56697, for the treatment of Plasmodium falciparum malaria	China (CHN)	English		No	No	28	Yes	No	No	No	No	No					Unchecked	Unchecked	Unchecked	Unchecked										Incomplete
9561595	Treatment	1																AL
9564481			Ringwald, P.;Bickii, J.;Basco, L. K.	1998	Efficacy of oral pyronaridine for the treatment of acute uncomplicated falciparum malaria in African children	Cameroon (CMR)	English		Yes	No	14	Yes	No	No	No	No	No					Unchecked	Unchecked	Unchecked	Unchecked										Incomplete
9565781			Karbwang J, Na-Bangchang K, Congpuong K, Thanavibul A, Wattanakoon Y, Molunto P	1998	Pharmacokinetics of oral artemether in Thai patients with uncomplicated falciparum malaria	Thailand (THA)	English		No	No	28	Yes	No	No	No	No	No					Unchecked	Unchecked	Unchecked	Unchecked										Incomplete
9565781	Treatment	1																AM
9574791			Sarma, P. S.;Mandal, A. K.;Khamis, H. J.	1998	Allopurinol as an additive to quinine in the treatment of acute complicated falciparum malaria	India (IND)	English		Yes	No	56	Yes	No	No	No	No	No					Unchecked	Unchecked	Unchecked	Unchecked										Incomplete
9574791	Treatment	1																ALP+QN
9574791	Treatment	2																QN
9585803			Ashton, M.;Nguyen, D. S.;Nguyen, V. H.;Gordi, T.;Trinh, N. H.;Dinh, X. H.;Nguyen, T. N.;Le, D. C.	1998	Artemisinin kinetics and dynamics during oral and rectal treatment of uncomplicated malaria	Viet Nam (VNM)	English		Yes	No	21	Yes	No	No	No	No	No					Unchecked	Unchecked	Unchecked	Unchecked										Incomplete
9593355			Sowunmi, A.;Oduola, A. M.;Ogundahunsi, O. A.;Salako, L. A.	1998	Enhancement of the antimalarial effect of chloroquine by chloropheniramine in vivo	Nigeria (NGA)	English		Yes	No	14	Yes	No	No	No	No	No					Unchecked	Unchecked	Unchecked	Unchecked										Incomplete
9598451			Lell, B.;Lehman, L. G.;Schmidt-Ott, J. R.;Sturchler, D.;Handschin, J.;Kremsner, P. G.	1998	Malaria chemotherapy trial at a minimal effective dose of mefloquine/sulfadoxine/pyrimethamine compared with equivalent doses of sulfadoxine/pyrimethamine or mefloquine alone	Gabon (GAB)	English		Yes	Yes	28	Yes	No	No	No	No	No					Unchecked	Unchecked	Unchecked	Unchecked										Incomplete
9598451	Treatment	1																SP
9598451	Treatment	2																MQ+SP
9598451	Treatment	3																MQ
9598454			von Seidlein, L;Bojang, K.;Jones, P.;Jaffar, S.;Pinder, M.;Obaro, S.;Doherty, T.;Haywood, M.;Snounou, G.;Gemperli, B.;Gathmann, I.;Royce, C.;McAdam, K.;Greenwood, B.	1998	A randomized controlled trial of artemether/benflumetol, a new antimalarial and pyrimethamine/sulfadoxine in the treatment of uncomplicated falciparum malaria in African children	Gambia (GMB)	English		Yes	Yes	28	Yes	No	No	No	No	No					Unchecked	Unchecked	Unchecked	Unchecked										Incomplete
9598454	Treatment	1																AL
9598454	Treatment	2																SP
9612776			Chambon, R.;Lemardeley, P.;Boudin, C.;Ringwald, P.;Chandenier, J.	1997	Surveillance of the in vivo sensitivity of Plasmodium falciparum to antimalarial agents: the results of initial tests of the OCEAC Malaria Network	MULTICENTER	French															Unchecked	Unchecked	Unchecked	Unchecked										Incomplete
9656393			Bunnag, D.;Kanda, T.;Karbwang, J.;Thimasarn, K.;Pungpak, S.;Harinasuta, T.	1997	Two doses of artemether/mefloquine or artesunate/mefloquine combination for multidrug resistant falciparum Malaria	Thailand (THA)	English		Yes	No	42	Yes	No	No	No	No	No					Unchecked	Unchecked	Unchecked	Unchecked										Incomplete
9656393	Treatment	1																AM+MQ
9656393	Treatment	2																AS+MQ
9657513			Hatz, C.;Abdulla, S.;Mull, R.;Schellenberg, D.;Gathmann, I.;Kibatala, P.;Beck, H. P.;Tanner, M.;Royce, C.	1998	Efficacy and safety of CGP 56697 (artemether and benflumetol) compared with chloroquine to treat acute falciparum malaria in Tanzanian children aged 1-5 years	Tanzania - United Republic of (TZA)	English		Yes	No	28	Yes	No	No	No	No	No					Unchecked	Unchecked	Unchecked	Unchecked										Incomplete
9657513	Treatment	1																AL
9657513	Treatment	2																CQ
9661026			Basco, L. K.;Tahar, R.;Ringwald, P.	1998	Molecular basis of in vivo resistance to sulfadoxine-pyrimethamine in African adult patients infected with Plasmodium falciparum malaria parasites	Cameroon (CMR)	English		No	No	28	Yes	No	No	No	No	No					Unchecked	Unchecked	Unchecked	Unchecked										Incomplete
9661026	Treatment	1																SP
9692160			Bojang, K. A.;Schneider, G.;Forck, S.;Obaro, S. K.;Jaffar, S.;Pinder, M.;Rowley, J.;Greenwood, B. M.	1998	A trial of Fansidar plus chloroquine or Fansidar alone for the treatment of uncomplicated malaria in Gambian children	Gambia (GMB)	English		Yes	Yes	28	Yes	No	No	No	No	No					Unchecked	Unchecked	Unchecked	Unchecked										Incomplete
9692160	Treatment	1																CQ+SP
9692160	Treatment	2																SP
9692161			Sowunmi, A.;Oduola, A. M.;Ogundahunsi, O. A.;Salako, L. A.	1998	Comparative efficacy of chloroquine plus chlorpheniramine and pyrimethamine/sulfadoxine in acute uncomplicated falciparum malaria in Nigerian children	Nigeria (NGA)	English		Yes	No	14	Yes	No	No	No	No	No					Unchecked	Unchecked	Unchecked	Unchecked										Incomplete
9692162			Fryauff, D. J.;Soekartono;Tuti, S.;Leksana, B.;Suradi;Tandayu, S.;Baird, J. K.	1998	Survey of resistance in vivo to chloroquine of Plasmodium falciparum and P. vivax in North Sulawesi, Indonesia	Indonesia (IDN)	English		No	No	28	Yes	Yes	No	No	No	No					Unchecked	Unchecked	Unchecked	Unchecked										Incomplete
9692162	Treatment	1																CQ
9692162	Treatment	2																CQ
9696733			Soto, J.;Toledo, J.;Rodriquez, M.;Sanchez, J.;Herrera, R.;Padilla, J.;Berman, J.	1998	Primaquine prophylaxis against malaria in nonimmune Colombian soldiers: efficacy and toxicity. A randomized, double-blind, placebo-controlled trial	Colombia (COL)	English		Yes	Yes	112	Yes	Yes	No	No	No						Unchecked	Unchecked	Unchecked	Unchecked										Incomplete
9705400			Blair S, Lacharme LL, Fonseca JC, Tob??.	2001	[Resistance of Plasmodium falciparum to 3 antimalarials in Turbo (Antioquia, Colombia), 1998]	Colombia (COL)	Spanish															Unchecked	Unchecked	Unchecked	Unchecked										Incomplete
9707362			Di, P. G.;Olliaro, P.;Nardi, S.;Deganello, R.;Allegranzi, B.;Bonora, S.;Vento, S.;Concia, E.	1998	Response of uncomplicated falciparum malaria to oral chloroquine and quinine in Burundi highlands	Burundi (BDI)	English		No	No	7	Yes	No	No	No	No	No					Unchecked	Unchecked	Unchecked	Unchecked										Incomplete
9763724			Fungladda, W.;Honrado, E. R.;Thimasarn, K.;Kitayaporn, D.;Karbwang, J.;Kamolratanakul, P.;Masngammueng, R.	1998	Compliance with artesunate and quinine + tetracycline treatment of uncomplicated falciparum malaria in Thailand	Thailand (THA)	English		Yes	No	7	Yes	No	No	No	No	No					Unchecked	Unchecked	Unchecked	Unchecked										Incomplete
9764334			Sabchareon, A.;Attanath, P.;Phanuaksook, P.;Chanthavanich, P.;Poonpanich, Y.;Mookmanee, D.;Chongsuphajaisiddhi, T.;Sadler, B. M.;Hussein, Z.;Canfield, C. J.;Hutchinson, D. B.	1998	Efficacy and pharmacokinetics of atovaquone and proguanil in children with multidrug-resistant Plasmodium falciparum malaria	Thailand (THA)	English		No	No	28	Yes	No	No	No	No	No					Unchecked	Unchecked	Unchecked	Unchecked										Incomplete
9764334	Treatment	1																AV+PG
9764335			Price, R.;Luxemburger, C.;van, V. M.;Nosten, F.;Kham, A.;Simpson, J.;Looareesuwan, S.;Chongsuphajaisiddhi, T.;White, N. J.	1998	Artesunate and mefloquine in the treatment of uncomplicated multidrug-resistant hyperparasitaemic falciparum malaria	Thailand (THA)	English		Yes	No	42	Yes	No	No	No	No	No					Unchecked	Unchecked	Unchecked	Unchecked										Incomplete
9764335	Treatment	1																AS+MQ
9764335	Treatment	2																AS
9764335	Treatment	3																AS+MQ
9764335	Treatment	4																AS
9783043			Memon, I. A.; Kanth, N;Murtaza, G.	1998	Chloroquine resistant malaria in children	Pakistan (PAK)	English		No	No	Not specified	Yes	Yes	Not Specified	Not Specified	Not Specified	Not Specified					Unchecked	Unchecked	Unchecked	Unchecked										Incomplete
9783043	Treatment	1																CQ
9790420			Fryauff, D. J.;Tuti, S.;Mardi, A.;Masbar, S.;Patipelohi, R.;Leksana, B.;Kain, K. C.;Bangs, M. J.;Richie, T. L.;Baird, J. K.	1998	Chloroquine-resistant Plasmodium vivax in transmigration settlements of West Kalimantan, Indonesia	Indonesia (IDN)	English		No	No	28	Yes	Yes	No	No	No	No					Unchecked	Unchecked	Unchecked	Unchecked										Incomplete
9790420	Treatment	1																CQ
9790420	Treatment	2																CQ
9850401			McGready, R.;Cho, T.;Cho, J.J.;Simpson, J.A.;Luxemburger, C.;Dubowitz, L.;Looareesuwan, S.;White, N.J.;Nosten, F.	1998	Artemisinin derivatives in the treatment of falciparum malaria in pregnancy	Thailand (THA)	English		No	No	42	Yes	No	No	No	No	No					Unchecked	Unchecked	Unchecked	Unchecked										Incomplete
9850401	Treatment	1																AM+MQ
9850401	Treatment	2																AS+MQ
9850401	Treatment	3																AS
9850404			Sowunmi, A.;Fehintola, F. A.;Ogundahunsi, O. A.;Oduola, A. M.	1998	Comparative efficacy of chloroquine plus chlorpheniramine and halofantrine in acute uncomplicated falciparum malaria in Nigerian children	Nigeria (NGA)	English		Yes	No	14	Yes	No	No	No	No	No					Unchecked	Unchecked	Unchecked	Unchecked										Incomplete
9861412			Gogtay, N.;Garg, M.;Kadam, V.;Kamtekar, K.;Kshirsagar, N. A.	1998	A 5 days primaquine regimen as anti-relapse therapy for Plasmodium vivax	India (IND)	English		No	No	365	No	Yes	No	No	No	No					Unchecked	Unchecked	Unchecked	Unchecked										Incomplete
9861412	Treatment	1																CQ+PQ
9862244			Ezzet, F.;Mull, R.;Karbwang, J.	1998	Population pharmacokinetics and therapeutic response of CGP 56697 (artemether + benflumetol) in malaria patients	Thailand (THA)	English		Yes	Yes	28	Yes	No	No	No	No	Yes					Unchecked	Unchecked	Unchecked	Unchecked										Incomplete
9862244	Treatment	1																AL
9862244	Treatment	2																AL
9862244	Treatment	3																AL
9863077			Li, G. Q.;Fu, Y. X.;Bian, W. X.	1997	Comparison on treatment of falciparum malaria with different courses of artesunate tablet	China (CHN)	Chinese															Unchecked	Unchecked	Unchecked	Unchecked										Incomplete
9876212			Goerg, H.;Ochola, S. A.;Goerg, R.	1999	Treatment of malaria tropica with a fixed combination of rifampicin, co-trimoxazole and isoniazid: a clinical study	Kenya (KEN)	English		Yes	No	14	Yes	No	No	No	No	No					Unchecked	Unchecked	Unchecked	Unchecked										Incomplete
9886102			Singh, N.;Shukla, M. M.;Asthana, O. P.;Sharma, V. P.	1998	Effectiveness of alpha-beta arteether in clearing Plasmodium falciparum parasitemia in central India (Madhya Pradesh)	India (IND)	English		No	No	28	Yes	No	No	No	No	No					Unchecked	Unchecked	Unchecked	Unchecked										Incomplete
9886102	Treatment	1																ARE
9886194			Price, R.;van, V. M.;Nosten, F.;Luxemburger, C.;Brockman, A.;Phaipun, L.;Chongsuphajaisiddhi, T.;White, N.	1998	Artesunate versus artemether for the treatment of recrudescent multidrug-resistant falciparum malaria	Thailand (THA)	English		Yes	No	63	Yes	No	No	No	No	No					Unchecked	Unchecked	Unchecked	Unchecked										Incomplete
9886194	Treatment	1																AM
9886194	Treatment	2																AS
9924543			McGready, R.;Cho, T.;Hkirijaroen, L.;Simpson, J.;Chongsuphajaisiddhi, T.;White, N. J.;Nosten, F.	1998	Quinine and mefloquine in the treatment of multidrug-resistant Plasmodium falciparum malaria in pregnancy	Thailand (THA)	English		No	No	42	Yes	No	No	No	No	Yes					Unchecked	Unchecked	Unchecked	Unchecked										Incomplete
9924543	Treatment	1																QN
9924543	Treatment	2																QN
9924543	Treatment	3																MQ
9924543	Treatment	4																MQ
9924544			Mharakurwa, S.;Rangarira, R.;Murahwa, F. C.;Chandiwana, S. K.	1998	Status of chloroquine efficacy against falciparum malaria in the Mola area of Kariba district, Zimbabwe	Zimbabwe (ZWE)	English		No	No	14	Yes	No	No	No	No	No					Unchecked	Unchecked	Unchecked	Unchecked										Incomplete
10068594			Kaneko, A.;Bergqvist, Y.;Takechi, M.;Kalkoa, M.;Kaneko, O.;Kobayakawa, T.;Ishizaki, T.;Bjorkman, A.	1999	Intrinsic efficacy of proguanil against falciparum and vivax malaria independent of the metabolite cycloguanil	Vanuatu (VUT)	English		No	No	28	Yes	Yes	No	No	No	No					Unchecked	Unchecked	Unchecked	Unchecked										Incomplete
10068594	Treatment	1																PG
10068594	Treatment	2																PG
10072142			Looareesuwan, S.;Wilairatana, P.;Chokejindachai, W.;Chalermrut, K.;Wernsdorfer, W.;Gemperli, B.;Gathmann, I.;Royce, C.	1999	A randomized, double-blind, comparative trial of a new oral combination of artemether and benflumetol (CGP 56697) with mefloquine in the treatment of acute Plasmodium falciparum malaria in Thailand	Thailand (THA)	English		Yes	Yes	28	Yes	No	No	No	No	No					Unchecked	Unchecked	Unchecked	Unchecked										Incomplete
10072142	Treatment	1																MQ
10072142	Treatment	2																AL
10101434			Barduagni, P.;Schwartz, U.;Nyamayaro, W.;Chauke, T. L.	1998	In vivo testing of the therapeutic efficacy of chloroquine on falciparum malaria infections in Chirundu, Mashonaland West, Zimbabwe	Zimbabwe (ZWE)	English		No	No	14	Yes	No	No	No	No	No					Unchecked	Unchecked	Unchecked	Unchecked										Incomplete
10101434	Treatment	1																CQ
10212515			Ejov, M. N.;Tun, T.;Aung, S.;Sein, K.	1999	Response of falciparum malaria to different antimalarials in Myanmar	Myanmar (MMR)	English		Yes	No	14	Yes	No	No	No	No	No					Unchecked	Unchecked	Unchecked	Unchecked										Incomplete
10228090			Bustos, D. G.;Canfield, C. J.;Canete-Miguel, E.;Hutchinson, D. B.	1999	Atovaquone-proguanil compared with chloroquine and chloroquine-sulfadoxine-pyrimethamine for treatment of acute Plasmodium falciparum malaria in the Philippines	Philippines (PHL)	English		Yes	No	28	Yes	No	No	No	No	No					Unchecked	Unchecked	Unchecked	Unchecked										Incomplete
10228090	Treatment	1																CQ+SP
10228090	Treatment	2																CQ
10228090	Treatment	3																AV+PG
10348224			Looareesuwan, S. and Wilairatana, P. and Chalermarut, K. and Rattanapong, Y. and Canfield, C. J. and Hutchinson, D. B. A.	1999	Efficacy And Safety Of Atovaquone Proguanil Compared With Mefloquine For Treatment Of Acute Plasmodium Falciparum Malaria In Thailand	Thailand (THA)	English		Yes	No	28	Yes	No	No	No	No	No					Unchecked	Unchecked	Unchecked	Unchecked										Incomplete
10348224	Treatment	1																AV+PG
10348224	Treatment	2																MQ
10348226			Fryauff, D. J.;Sumawinata, I.;Purnomo;Richie, T. L.;Tjitra, E.;Bangs, M. J.;Kadir, A.;Ingkokusumo, G.	1999	In vivo responses to antimalarials by Plasmodium falciparum and Plasmodium vivax from isolated Gag Island off northwest Irian Jaya, Indonesia	Indonesia (IDN)	English		No	Not Specified	28	Yes	Yes	No	No	No	Yes					Unchecked	Unchecked	Unchecked	Unchecked										Incomplete
10348226	Treatment	1																SP
10348226	Treatment	2																CQ
10348226	Treatment	3																CQ
10353520			Anabwani, G.;Canfield, C. J.;Hutchinson, D. B.	1999	Combination atovaquone and proguanil hydrochloride vs. halofantrine for treatment of acute Plasmodium falciparum malaria in children	Kenya (KEN)	English		Yes	No	28	Yes	No	No	No	No	No					Unchecked	Unchecked	Unchecked	Unchecked										Incomplete
10353520	Treatment	1																AV+PG
10353520	Treatment	2																Halofantrine
10374314			Xu, C.;Ding, Y.;Qi, Z.	1997	Efficacy of dihydroartemisinin in treatment of 37 malaria cases	China (CHN)	Chinese		No	No		Yes	Yes	No	No	No	No					Unchecked	Unchecked	Unchecked	Unchecked										Incomplete
10397379			Mulenga, M.;Sukwa, T. Y.;Canfield, C. J.;Hutchinson, D. B.	1999	Atovaquone and proguanil versus pyrimethamine/sulfadoxine for the treatment of acute falciparum malaria in Zambia	Zambia (ZMB)	English		Yes	No	28	Yes	No	No	No	No	No					Unchecked	Unchecked	Unchecked	Unchecked										Incomplete
10397379	Treatment	1																SP
10397379	Treatment	2																AV+PG
10403324			Vugt, M. V.;Wilairatana, P.;Gemperli, B.;Gathmann, I.;Phaipun, L.;Brockman, A.;Luxemburger, C.;White, N. J.;Nosten, F.;Looareesuwan, S.	1999	Efficacy of six doses of artemether-lumefantrine (benflumetol) in multidrug-resistant Plasmodium falciparum malaria	Thailand (THA)	English		Yes	Yes	28	Yes	No	No	No	No	No					Unchecked	Unchecked	Unchecked	Unchecked										Incomplete
10403324	Treatment	1																AL+Placebo
10403324	Treatment	2																AL+Placebo
10403324	Treatment	3																AL+Placebo
10418762			van Agtmael, M; Bouchaud, O; Malvy, D; Delmont, J; Danis, M; Barette S; Gras C; Bernard J; Touze JE; Gathmann I; Mull R.	1999	The comparative efficacy and tolerability of CGP 56697 (artemether + lumefantrine) versus halofantrine in the treatment of uncomplicated falciparum malaria in travellers returning from the Tropics to The Netherlands and France	MULTICENTER	English		Yes	Yes	28	Yes	No	No	No	No	No					Unchecked	Unchecked	Unchecked	Unchecked										Incomplete
10418762	Treatment	1																HL
10418762	Treatment	2																AL
10432067			Ezedinachi, E. N.;Ekanem, O. J.;Chukwuani, C. M.;Meremikwu, M. M.;Ojar, E. A.;Alaribe, A. A.;Umotong, A. B.;Haller, L.	1999	Efficacy and tolerability of a low-dose mefloquine-sulfadoxine-pyrimethamine combination compared with chloroquine in the treatment of acute malaria infection in a population with multiple drug-resistant Plasmodium falciparum	Nigeria (NGA)	English		Yes	No	28	Yes	No	No	No	No	No					Unchecked	Unchecked	Unchecked	Unchecked										Incomplete
10432067	Treatment	1																CQ
10432067	Treatment	2																MQ+SP
10450447			van Dillen, J; Custers, M; Wensink, A; Wouters B; van Voorthuizen T; Voorn W; Khan B; Muller L; Nevill C.	1999	A comparison of amodiaquine and sulfadoxine-pyrimethamine as first-line treatment of falciparum malaria in Kenya	Kenya (KEN)	English		No	No	14	Yes	No	No	No	No	No					Unchecked	Unchecked	Unchecked	Unchecked										Incomplete
10472581			Same-Ekobo, A.;Lohoue, J.;Essono, E.;Ravinet, L.;Ducret, J. P.	1999	Rapid resolution of Plasmodium ovale malarial attacks using artesunate (Arsumax)	Cameroon (CMR)	French															Unchecked	Unchecked	Unchecked	Unchecked										Incomplete
10479159			Walsh, D. S.;Looareesuwan, S.;Wilairatana, P.;Heppner, D. G., Jr.;Tang, D. B.;Brewer, T. G.;Chokejindachai, W.;Viriyavejakul, P.;Kyle, D. E.;Milhous, W. K.;Schuster, B. G.;Horton, J.;Braitman, D. J.;Brueckner, R. P.	1999	Randomized dose-ranging study of the safety and efficacy of WR 238605 (Tafenoquine) in the prevention of relapse of Plasmodium vivax malaria in Thailand	Thailand (THA)	English		Yes	No	180	No	Yes	No	No	No	No					Unchecked	Unchecked	Unchecked	Unchecked										Incomplete
10479159	Treatment	1																CQ+TQ
10479159	Treatment	2																CQ
10479159	Treatment	3																CQ + TQ
10479159	Treatment	4																CQ+TQ
10520345			Mutanda, L. N.	1999	Assessment of drug resistance to the malaria parasite in residents of Kampala, Uganda	Uganda (UGA)	English		No	Not Specified	Not specified	Yes	Not Specified	Not Specified	Not Specified	Not Specified	Not Specified					Unchecked	Unchecked	Unchecked	Unchecked										Incomplete
10520345	Treatment	1																CQ
10520345	Treatment	2																QN
10520345	Treatment	3																SP
10520345	Treatment	4																SP
10520345	Treatment	5																HL
10520345	Treatment	6																AQ
10520345	Treatment	7																AM
10520345	Treatment	8																MQ
10520345	Treatment	9																PQ
10520345	Treatment	10																AQ
10520345	Treatment	11																LFX
10534897			Premji, Z.;Makwaya, C.;Minjas, J. N.	1999	Current clinical efficacy of chloroquine for the treatment of Plasmodium falciparum infections in urban Dar es Salaam, United Republic of Tanzania	Tanzania - United Republic of (TZA)	English		No	No	14	Yes	No	No	No	No	No					Unchecked	Unchecked	Unchecked	Unchecked										Incomplete
10540300			Na-Bangchang, K.;Tippanangkosol, P.;Ubalee, R.;Chaovanakawee, S.;Saenglertsilapachai, S.;Karbwang, J.	1999	Comparative clinical trial of four regimens of dihydroartemisinin-mefloquine in multidrug-resistant falciparum malaria	Thailand (THA)	English		Yes	No	42	Yes	No	No	No	No	No					Unchecked	Unchecked	Unchecked	Unchecked										Incomplete
10540300	Treatment	1																DHA+MQ
10540300	Treatment	2																DHA+MQ
10540300	Treatment	3																DHA+MQ
10540300	Treatment	4																DHA+MQ
10558975			Cerutti, C., Jr.;Durlacher, R. R.;de, A. F. E.;Segurado, A. A.;Pang, L. W.	1999	In vivo efficacy of mefloquine for the treatment of Falciparum malaria in Brazil	Brazil (BRA)	English		No	No	28	Yes	No	No	No	No	No					Unchecked	Unchecked	Unchecked	Unchecked										Incomplete
10558975	Treatment	1																MQ
10562823			Looareesuwan, S.;Wilairatana, P.;Krudsood, S.;Treeprasertsuk, S.;Singhasivanon, P.;Bussaratid, V.;Chokjindachai, W.;Viriyavejakul, P.;Chalermrut, K.;Walsh, D. S.;White, J.	1999	Chloroquine sensitivity of Plasmodium vivax in Thailand	Thailand (THA)	English		Yes	No	28	No	Yes	No	No	No	No					Unchecked	Unchecked	Unchecked	Unchecked										Incomplete
10562823	Treatment	1																CQ+PQ
10562823	Treatment	2																CQ
10575838			Fang, C. T.;Chang, S. C.;Chang, H. L.;Chen, Y. C.;Hsueh, P. R.;Hung, C. C.;Hsieh, W. C.	1999	Imported malaria: successful treatment of 31 patients in the era of chloroquine resistance	TRAVELLERS	English		No	No		Yes	Yes	Yes			Yes					Unchecked	Unchecked	Unchecked	Unchecked										Incomplete
10665554			von Seidlein, L.;Milligan, P.;Pinder, M.;Bojang, K.;Anyalebechi, C.;Gosling, R.;Coleman, R.;Ude, J. I.;Sadiq, A.;Duraisingh, M.;Warhurst, D.;Alloueche, A.;Targett, G.;McAdam, K.;Greenwood, B.;Walraven, G.;Olliaro, P.;Doherty, T.	2000	Efficacy of artesunate plus pyrimethamine-sulphadoxine for uncomplicated malaria in Gambian children: a double-blind, randomised, controlled trial	Gambia (GMB)	English		Yes	Yes	28	Yes	No	No	No	No	No					Unchecked	Unchecked	Unchecked	Unchecked										Incomplete
10665554	Treatment	1																AS(3)+SP
10665554	Treatment	2																AS(1)+SP
10665554	Treatment	3																SP
10674098			Luxemburger, C.;van, V. M.;Jonathan, S.;McGready, R.;Looareesuwan, S.;White, N. J.;Nosten, F.	1999	Treatment of vivax malaria on the western border of Thailand	Thailand (THA)	English		No	No	63	No	Yes	No	No	No	No					Unchecked	Unchecked	Unchecked	Unchecked										Incomplete
10674098	Treatment	1																CQ+PQ
10674098	Treatment	2																CQ
10674680			Osorio, L. E.;Giraldo, L. E.;Grajales, L. F.;Arriaga, A. L.;Andrade, A. L.;Ruebush, T. K., 2nd;Barat, L. M.	1999	Assessment of therapeutic response of Plasmodium falciparum to chloroquine and sulfadoxine-pyrimethamine in an area of low malaria transmission in Colombia	Colombia (COL)	English		Yes	No	14	Yes	No	No	No	No	No					Unchecked	Unchecked	Unchecked	Unchecked										Incomplete
10674681			Wilairatana, P.;Silachamroon, U.;Krudsood, S.;Singhasivanon, P.;Treeprasertsuk, S.;Bussaratid, V.;Phumratanaprapin, W.;Srivilirit, S.;Looareesuwan, S.	1999	Efficacy of primaquine regimens for primaquine-resistant Plasmodium vivax malaria in Thailand	Thailand (THA)	English		No	No	28	No	Yes	No	No	No	No					Unchecked	Unchecked	Unchecked	Unchecked										Incomplete
10674681	Treatment	1																PQ
10674681	Treatment	2																AS+PQ
10674681	Treatment	3																SP
10674681	Treatment	4																SP+PQ
10690467			Parola, P.;Ali, I.;Djermakoye, F.;Crassard, N.;Bendavid, C.;Faugere, B.;Condomines, P.	1999	Chloroquine sensitivity of Plasmodium falciparum at the Gamkalley Clinic and the Nigerian armed forces PMI (Niamey, Niger)	Niger (NER)	French															Unchecked	Unchecked	Unchecked	Unchecked										Incomplete
10695777			Le, N. B.;Pham, T. Y.;Nguyen, B. N.;Dang, C. T.;Pham, T. L.;Le, D. C.	1999	Efficacy and effectiveness of five day treatment of uncomplicated falciparum with artemisinin or artesunate in Vietnam	Viet Nam (VNM)	English		No	No	14	Yes	No	No	No	No	No					Unchecked	Unchecked	Unchecked	Unchecked										Incomplete
10696418			Doherty, J. F.;Sadiq, A. D.;Bayo, L.;Alloueche, A.;Olliaro, P.;Milligan, P.;von, S. L.;Pinder, M.	1999	A randomized safety and tolerability trial of artesunate plus sulfadoxine--pyrimethamine versus sulfadoxine-pyrimethamine alone for the treatment of uncomplicated malaria in Gambian children	Gambia (GMB)	English		Yes	No	28	Yes	No	No	No	No	No					Unchecked	Unchecked	Unchecked	Unchecked										Incomplete
10696418	Treatment	1																AS+SP
10696418	Treatment	2																SP
10707102			Lim, C. S.;Kim, Y. K.;Lee, K. N.;Kim, M. J.;Kim, K. H.;Kim, D. S.;Strickman, D.	1999	Response to chloroquine of Plasmodium vivax among South Korean soldiers	Korea (Republic of) (KOR)	English		No	No	28	No	Yes	No	No	No	No					Unchecked	Unchecked	Unchecked	Unchecked										Incomplete
10707102	Treatment	1																CQ+PQ
10715673			Gogtay, N. J.;Desai, S.;Kamtekar, K. D.;Kadam, V. S.;Dalvi, S. S.;Kshirsagar, N. A.	1999	Efficacies of 5- and 14-day primaquine regimens in the prevention of relapses in Plasmodium vivax infections	India (IND)	English		Yes	No	180	No	Yes	No	No	No	No					Unchecked	Unchecked	Unchecked	Unchecked										Incomplete
10715673	Treatment	1																CQ+PQ
10715673	Treatment	2																CQ
10715673	Treatment	3																CQ+PQ
10715685			McGready, R.;Nosten, F.	1999	The Thai-Burmese border: drug studies of Plasmodium falciparum in pregnancy	Thailand (THA)	English		No	No	42	Yes	No	No	No	No	Yes					Unchecked	Unchecked	Unchecked	Unchecked										Incomplete
10715685	Treatment	1																AS
10715685	Treatment	2																QN
10715685	Treatment	3																MQ
10715685	Treatment	4																QN+MQ
10717754			Looareesuwan, S.;Wilairatana, P.;Glanarongran, R.;Indravijit, K. A.;Supeeranontha, L.;Chinnapha, S.;Scott, T. R.;Chulay, J. D.	1999	Atovaquone and proguanil hydrochloride followed by primaquine for treatment of Plasmodium vivax malaria in Thailand	Thailand (THA)	English		No	No	84	No	Yes	No	No	No	No					Unchecked	Unchecked	Unchecked	Unchecked										Incomplete
10717754	Treatment	1																AV+PG+PQ
10717755			Rowland, M.;Durrani, N.	1999	Randomized controlled trials of 5- and 14-days primaquine therapy against relapses of vivax malaria in an Afghan refugee settlement in Pakistan	Pakistan (PAK)	English		Yes	No	300	No	Yes	No	No	No	No					Unchecked	Unchecked	Unchecked	Unchecked										Incomplete
10717755	Treatment	1																CQ+PQ
10717755	Treatment	2																CQ
10717755	Treatment	3																CQ+PQ
10717757			Brasseur, P.;Guiguemde, R.;Diallo, S.;Guiyedi, V.;Kombila, M.;Ringwald, P.;Olliaro, P.	1999	Amodiaquine remains effective for treating uncomplicated malaria in west and central Africa	MULTICENTER	English		Yes	No	14	Yes	No	No	No	No	No					Unchecked	Unchecked	Unchecked	Unchecked										Incomplete
10741174			Hombhanje, F. W.;Kereu, R. K.;Bulungol, P.;Paika, R.	1998	Halofantrine in the treatment of uncomplicated falciparum malaria with a three-dose regimen in Papua New Guinea: a preliminary report	Papua New Guinea (PNG)	English		No	No	14	Yes	No	No	No	No	No					Unchecked	Unchecked	Unchecked	Unchecked										Incomplete
10748907			Ogutu, B. R.;Smoak, B. L.;Nduati, R. W.;Mbori-Ngacha, D. A.;Mwathe, F.;Shanks, G. D.	2000	The efficacy of pyrimethamine-sulfadoxine (Fansidar) in the treatment of uncomplicated Plasmodium falciparum malaria in Kenyan children	Kenya (KEN)	English		No	No	28	Yes	No	No	No	No	No					Unchecked	Unchecked	Unchecked	Unchecked										Incomplete
10748907	Treatment	1																SP
10770766			de Vries, PJ; Bich, NN; Van, Thien H; Hung, LN; Anh, TK; Kager PA; Heisterkamp SH.	2000	Combinations of artemisinin and quinine for uncomplicated falciparum malaria: efficacy and pharmacodynamics	Viet Nam (VNM)	English		Yes	No	28	Yes	No	No	No	No	No					Unchecked	Unchecked	Unchecked	Unchecked										Incomplete
10770766	Treatment	1																ARM+QN
10770766	Treatment	2																ARM+QN
10770766	Treatment	3																QN
10772547			Hong-Ping, G.;Yao, Z.;Qian, D.;Jin-Hua, Y.;Kai-Xun, J.;Min, Z.	1998	The in vivo sensitivity of Plasmodium falciparum to chloroquine in the Red River basin, Yunnan, China	China (CHN)	English		No	No	28	Yes	No	No	No	No	No					Unchecked	Unchecked	Unchecked	Unchecked										Incomplete
10772547	Treatment	1																CQ
10772548			Wilairatana, P.;Krudsood, S.;Chokejindachai, W.;Bussaratid, V.;Silachamroon, U.;Viriyavejakul, P.;Hendriksen, C.;Scheiwe, M. W.;Looareesuwan, S.	1998	A clinical trial of combination of artesunate and mefloquine in the treatment of acute uncomplicated falciparum malaria: a short and practical regimen	Thailand (THA)	English		No	No	28	Yes	No	No	No	No	No					Unchecked	Unchecked	Unchecked	Unchecked										Incomplete
10772548	Treatment	1																AS+MQ
10817728			Pukrittayakamee, S.;Chantra, A.;Simpson, J. A.;Vanijanonta, S.;Clemens, R.;Looareesuwan, S.;White, N. J.	2000	Therapeutic responses to different antimalarial drugs in vivax malaria	Thailand (THA)	English		Yes	No	60	No	Yes	No	No	No	No					Unchecked	Unchecked	Unchecked	Unchecked										Incomplete
10817728	Treatment	1																CQ
10817728	Treatment	2																CQ+PQ
10817728	Treatment	3																MQ
10817728	Treatment	4																HL
10817728	Treatment	5																AS
10817728	Treatment	6																PQ
10817728	Treatment	7																SP
10817728	Treatment	8																QN
10817728	Treatment	9																AM
10863615			Adou-Bryn, K. D.;Kouassi, D.;Ouhon, J.;Assoumou, A.;Kone, M.	2000	Clinical trial of amodiaquine in the community of Attecoube (Abidjan, Cote d'Ivoire)(May-December 1955)	Côte d'Ivoire (CIV)	French															Unchecked	Unchecked	Unchecked	Unchecked										Incomplete
10874370			Rahman, M. R.;Hassan, M. R.;Faiz, M. A.;Samad, R.;Paul, B.;Jalil, M. A.	1998	Monitoring efficacy of commonly used antimalarials by a 14-day in-vivo test in a new settler's camp in endemic zone at Cox's Bazar	Bangladesh (BGD)	English		Yes	Not Specified	14	Yes	No	No	No	No	No					Unchecked	Unchecked	Unchecked	Unchecked										Incomplete
10874370	Treatment	1																CQ+SP
10874370	Treatment	2																QN+SP
10881128			M. D. G. C. Alecrim, L. M. Carvalho, M. C. Fernandes, S. D. De Andrade, A. C. Loureiro, A. R. L. Arcanjo and W. D. Alecrim	2000	Malaria treatment with artesunate (retocaps) in children of the Brazilian Amazon. [Portuguese]	Brazil (BRA)	Portuguese		No	No	28	Yes	Yes	No	No	No	No					Unchecked	Unchecked	Unchecked	Unchecked										Incomplete
10881128	Treatment	1																AS
10881128	Treatment	2																AS
10881135			Noronha, E.;Alecrim, M. G.;Romero, G. A.;Macedo, V.	2000	RIII mefloquine resistance in children with falciparum malaria in Manaus, AM, Brazil	Brazil (BRA)	Portuguese															Unchecked	Unchecked	Unchecked	Unchecked										Incomplete
10884864			Sowunmi, A.;Fehintola, F. A.;Adedeji, A. A.;Falade, A. G.;Falade, C. O.;Akinyinka, O. O.;Oduola, A. M.	2000	Comparative efficacy of chloroquine plus chlorpheniramine alone and in a sequential combination with sulfadoxine-pyrimethamine, for the treatment of acute, uncomplicated, falciparum malaria in children	Nigeria (NGA)	English		Yes	Not Specified	28	Yes	No	No	No	No	No					Unchecked	Unchecked	Unchecked	Unchecked										Incomplete
10884864	Treatment	1																CQ+CP
10884864	Treatment	2																CQ+CP+SP
10886799			Nwanyanwu, O. C.;Ziba, C.;MacHeso, A.;Kazembe, P.	2000	Efficacy of sulphadoxine-pyrimethamine for acute uncomplicated malaria due to Plasmodium falciparum in Malawian children under five years old	Malawi (MWI)	English		No	No	14	Yes	No	No	No	No	No					Unchecked	Unchecked	Unchecked	Unchecked										Incomplete
10897366			Deloron, P.;Mayombo, J.;Le, C. A.;Mezui-Me-Ndong, J.;Bruzi-Baert, C.;Lekoulou, F.;Elissa, N.	2000	Sulfadoxine-pyrimethamine for the treatment of Plasmodium falciparum malaria in Gabonese children	Gabon (GAB)	English		No	No	21	Yes	No	No	No	No	No					Unchecked	Unchecked	Unchecked	Unchecked										Incomplete
10929148			Gorissen, E.;Ashruf, G.;Lamboo, M.;Bennebroek, J.;Gikunda, S.;Mbaruku, G.;Kager, P. A.	2000	In vivo efficacy study of amodiaquine and sulfadoxine/ pyrimethamine in Kibwezi, Kenya and Kigoma, Tanzania	MULTICENTER	English		Yes	No	14	Yes	No	No	No	No	No					Unchecked	Unchecked	Unchecked	Unchecked										Incomplete
10934552			Hombhanje, F. W.	1998	Halofantrine versus quinine-Fansidar combination in the treatment of post-chloroquine falciparum parasitaemia	Papua New Guinea (PNG)	English		Yes	Not Specified	21	Yes	No	No	No	No	No					Unchecked	Unchecked	Unchecked	Unchecked										Incomplete
10934552	Treatment	1																HL
10945039			Gogtay, N. J.;Desai, S.;Kadam, V. S.;Kamtekar, K. D.;Dalvi, S. S.;Kshirsagar, N. A.	2000	A randomized, parallel-group study in Mumbai (Bombay), comparing chloroquine with chloroquine plus sulfadoxine-pyrimethamine in the treatment of adults with acute, uncomplicated, Plasmodium falciparum malaria	India (IND)	English		Yes	Not Specified	43	Yes	No	No	No	No	No					Unchecked	Unchecked	Unchecked	Unchecked										Incomplete
10945039	Treatment	1																CQ+SP
10945039	Treatment	2																CQ
10949896			Bergonzoli, G.;Rivers, C. J. C.	2000	Therapeutic efficacy of different antimalarial regimens in the Costa Rica-Nicaragua border region	MULTICENTER	Spanish		Yes	Yes	180	No	Yes	No	No	No	No					Unchecked	Unchecked	Unchecked	Unchecked										Incomplete
10949896	Treatment	1																CQ+PQ
10949896	Treatment	2																CQ+PQ
10949896	Treatment	3																CQ+PQ
10949896	Treatment	4																CQ+PQ
10952585			Pukrittayakamee, S.;Chantra, A.;Vanijanonta, S.;Clemens, R.;Looareesuwan, S.;White, N. J.	2000	Therapeutic responses to quinine and clindamycin in multidrug-resistant falciparum malaria	Thailand (THA)	English		Yes	No	28	Yes	No	No	No	No	No					Unchecked	Unchecked	Unchecked	Unchecked										Incomplete
10952585	Treatment	1																QN
10952585	Treatment	2																QN+CL
10952585	Treatment	3																QN+Tetracycline
10974167			Ndyomugyenyi, R.;Magnussen, P.	2000	In vivo sensitivity of Plasmodium falciparum to chloroquine and sulfadoxine-pyrimethamine among schoolchildren in rural Uganda: a comparison between 1995 and 1998	MULTICENTER	English		No	No	7	Yes	No	No	No	No	Yes					Unchecked	Unchecked	Unchecked	Unchecked										Incomplete
10975013			Singh, R. K.	2000	Emergence of chloroquine-resistant vivax malaria in south Bihar (India)	India (IND)	English		No	No	28	No	Yes	No	No	No	No					Unchecked	Unchecked	Unchecked	Unchecked										Incomplete
10975013	Treatment	1																CQ+PQ
11037784			Schwartz, E.;Regev-Yochay, G.;Kurnik, D.	2000	Short report: a consideration of primaquine dose adjustment for radical cure of Plasmodium vivax malaria	TRAVELLERS	English		No	No	365	No	Yes	No	No	No	No					Unchecked	Unchecked	Unchecked	Unchecked										Incomplete
11037786			Kshirsagar, N. A.;Gogtay, N. J.;Moorthy, N. S.;Garg, M. R.;Dalvi, S. S.;Chogle, A. R.;Sorabjee, J. S.;Marathe, S. N.;Tilve, G. H.;Bhatt, A. D.;Sane, S. P.;Mull, R.;Gathmann, I.	2000	A randomized, double-blind, parallel-group, comparative safety, and efficacy trial of oral co-artemether versus oral chloroquine in the treatment of acute uncomplicated Plasmodium falciparum malaria in adults in India	India (IND)	English		Yes	Yes	29	Yes	No	No	No	No	No					Unchecked	Unchecked	Unchecked	Unchecked										Incomplete
11037786	Treatment	1																AL
11037786	Treatment	2																CQ
11044263			Bijl, H. M.;Kager, J.;Koetsier, D. W.;van, d. W. T. S.	2000	Chloroquine- and sulfadoxine-pyrimethamine-resistant Falciparum malaria in vivo - a pilot study in rural Zambia	Zambia (ZMB)	English		No	No	14	Yes	No	No	No	No	No					Unchecked	Unchecked	Unchecked	Unchecked										Incomplete
11044275			Ringwald, P.;Same, E. A.;Keundjian, A.;Kedy, M. D.;Basco, L. K.	2000	Chemoresistance of P. falciparum in urban areas of Yaounde, Cameroon. Part 1: Surveillance of in vitro and in vivo resistance of Plasmodium falciparum to chloroquine from 1994 to 1999 in Yaounde, Cameroon	Cameroon (CMR)	English		No	No	14	Yes	No	No	No	No	No					Unchecked	Unchecked	Unchecked	Unchecked										Incomplete
11044276			Ringwald, P.;Keundjian, A.;Same, E. A.;Basco, L. K.	2000	Chemoresistance of Plasmodium falciparum in the urban region of Yaounde, Cameroon. Part 2: Evaluation of the efficacy of amodiaquine and sulfadoxine-pyrimethamine combination in the treatment of uncomplicated Plasmodium falciparum malaria in Yaounde, Cameroon	Cameroon (CMR)	English		Yes	No	14	Yes	No	No	No	No	No					Unchecked	Unchecked	Unchecked	Unchecked										Incomplete
11132386			van Vugt, M;Looareesuwan, S.;Wilairatana, P.;McGready, R.;Villegas, L.;Gathmann, I.;Mull, R.;Brockman, A.;White, N. J.;Nosten, F.	2000	Artemether-lumefantrine for the treatment of multidrug-resistant falciparum malaria	Thailand (THA)	English		Yes	No	28	Yes	No	No	No	No	No					Unchecked	Unchecked	Unchecked	Unchecked										Incomplete
11132386	Treatment	1																AL
11132386	Treatment	2																AS+MQ
11181383			Parola, P.;Ranque, S.;Badiaga, S.;Niang, M.;Blin, O.;Charbit, J. J.;Delmont, J.;Brouqui, P.	2001	Controlled trial of 3-day quinine-clindamycin treatment versus 7-day quinine treatment for adult travelers with uncomplicated falciparum malaria imported from the tropics	France (FRA)	English		Yes	Yes	28	Yes	No	No	No	No	No					Unchecked	Unchecked	Unchecked	Unchecked										Incomplete
11181383	Treatment	1																QN+CL
11181383	Treatment	2																QN
11198399			Nandi, J.;Sharma, S. N.	2000	Efficacy of chloroquine in febrile Plasmodium falciparum infected children in Mewat region of Haryana	India (IND)	English		No	No	7	Yes	No	No	No	No	No					Unchecked	Unchecked	Unchecked	Unchecked										Incomplete
11198399	Treatment	1																CQ
11198658			McGready, R.;Brockman, A.;Cho, T.;Cho, D.;van, V. M.;Luxemburger, C.;Chongsuphajaisiddhi, T.;White, N. J.;Nosten, F.	2000	Randomized comparison of mefloquine-artesunate versus quinine in the treatment of multidrug-resistant falciparum malaria in pregnancy	Thailand (THA)	English		Yes	No	63	Yes	No	No	No	No	No					Unchecked	Unchecked	Unchecked	Unchecked										Incomplete
11198658	Treatment	1																QN
11198658	Treatment	2																AS+MQ
11214093			Villalobos-Salcedo, J. M.;Tada, M. S.;Kimura, E.;Menezes, M. J.;Pereira, d. S. L. H.	2000	In-vivo sensitivity of Plasmodium vivax isolates from Rond nia (western Amazon region, Brazil) to regimens including chloroquine and primaquine	Brazil (BRA)	English		Yes	Yes	90	No	Yes	No	No	No	No					Unchecked	Unchecked	Unchecked	Unchecked										Incomplete
11214093	Treatment	1																CQ+PQ
11214093	Treatment	2																CQ+PQ
11251903			von Seidlein, L.;Jawara, M.;Coleman, R.;Doherty, T.;Walraven, G.;Targett, G.	2001	Parasitaemia and gametocytaemia after treatment with chloroquine, pyrimethamine/sulfadoxine, and pyrimethamine/sulfadoxine combined with artesunate in young Gambians with uncomplicated malaria	Gambia (GMB)	English		Yes	No	28	Yes	No	No	No	No	No					Unchecked	Unchecked	Unchecked	Unchecked										Incomplete
11251903	Treatment	1																AS(3)+SP
11251903	Treatment	2																AS(1)+SP
11251903	Treatment	3																CQ
11251903	Treatment	4																SP
11280066			Kamya, M. R.;Dorsey, G.;Gasasira, A.;Ndeezi, G.;Babirye, J. N.;Staedke, S. G.;Rosenthal, P. J.	2001	The comparative efficacy of chloroquine and sulfadoxine-pyrimethamine for the treatment of uncomplicated falciparum malaria in Kampala, Uganda	Uganda (UGA)	English		No	No	14	Yes	No	No	No	No	No					Unchecked	Unchecked	Unchecked	Unchecked										Incomplete
11304056			Taylor, W. R.;Doan, H. N.;Nguyen, D. T.;Tran, T. U.;Fryauff, D. J.;Gomez-Saladin, E.;Kain, K. C.;Le, D. C.;Baird, J. K.	2000	Assessing drug sensitivity of Plasmodium vivax to halofantrine or choroquine in southern, central Vietnam using an extended 28-day in vivo test and polymerase chain reaction genotyping	Viet Nam (VNM)	English		Yes	Not Specified	28	No	Yes	No	No	No	No					Unchecked	Unchecked	Unchecked	Unchecked										Incomplete
11304056	Treatment	1																CQ
11304056	Treatment	2																Halofantrine
11414432			Krudsood, S.;Silachamroon, U.;Wilairatana, P.;Singhasivanon, P.;Phumratanaprapin, W.;Chalermrut, K.;Phophak, N.;Popa, C.	2000	A randomized clinical trial of combinations of artesunate and azithromycin for treatment of uncomplicated Plasmodium falciparum malaria in Thailand	Thailand (THA)	English		Yes	No	28	Yes	No	No	No	No	No					Unchecked	Unchecked	Unchecked	Unchecked										Incomplete
11414432	Treatment	1																AS
11414432	Treatment	2																AS+MQ
11414432	Treatment	3																AS+AZ
11421377			Bouchaud, O.;Monlun, E.;Muanza, K.;Fontanet, A.;Scott, T.;Goetschel, A.;Chulay, J. D.;Le, B. J.;Danis, M.;Le, B. M.;Coulaud, J. P.;Gentilini, M.	2000	Atovaquone plus proguanil versus halofantrine for the treatment of imported acute uncomplicated Plasmodium falciparum malaria in non-immune adults: a randomized comparative trial	France (FRA)	English		Yes	No	35	Yes	No	No	No	No	No					Unchecked	Unchecked	Unchecked	Unchecked										Incomplete
11421377	Treatment	1																HL
11421377	Treatment	2																AV+PG
11463107			Taylor, W. R.;Widjaja, H.;Richie, T. L.;Basri, H.;Ohrt, C.;Tjitra;Taufik, E.;Jones, T. R.;Kain, K. C.;Hoffman, S. L.	2001	Chloroquine/doxycycline combination versus chloroquine alone, and doxycycline alone for the treatment of Plasmodium falciparum and Plasmodium vivax malaria in northeastern Irian Jaya, Indonesia	Indonesia (IDN)	English		Yes	No	28	Yes	Yes	No	No	No	No					Unchecked	Unchecked	Unchecked	Unchecked										Incomplete
11463107	Treatment	1																CQ
11463107	Treatment	2																CQ+Doxycycline
11463107	Treatment	3																Doxycycline
11463107	Treatment	4																CQ
11463107	Treatment	5																CQ+Doxycycline
11463107	Treatment	6																Doxycycline
11463110			Plowe, C. V.;Doumbo, O. K.;Djimde, A.;Kayentao, K.;Diourte, Y.;Doumbo, S. N.;Coulibaly, D.;Thera, M.;Wellems, T. E.;Diallo, D. A.	2001	Chloroquine treatment of uncomplicated Plasmodium falciparum malaria in Mali: parasitologic resistance versus therapeutic efficacy	Mali (MLI)	English		No	No	14	Yes	No	No	No	No	No					Unchecked	Unchecked	Unchecked	Unchecked										Incomplete
11463111			Lefevre, G.;Looareesuwan, S.;Treeprasertsuk, S.;Krudsood, S.;Silachamroon, U.;Gathmann, I.;Mull, R.;Bakshi, R.	2001	A clinical and pharmacokinetic trial of six doses of artemether-lumefantrine for multidrug-resistant Plasmodium falciparum malaria in Thailand	Thailand (THA)	English		Yes	No	28	Yes	No	No	No	No	No					Unchecked	Unchecked	Unchecked	Unchecked										Incomplete
11463111	Treatment	1																AS+MQ
11463111	Treatment	2																AL
11491008			Huong, N. M.;Hewitt, S.;Davis, T. M.;Dao, L. D.;Toan, T. Q.;Kim, T. B.;Hanh, N. T.;Phuong, V. N.;Nhan, D. H.;Cong, L. D.	2001	Resistance of Plasmodium falciparum to antimalarial drugs in a highly endemic area of southern Viet Nam: a study in vivo and in vitro	Viet Nam (VNM)	English		Yes	Yes	28	Yes	No	No	No	No	No					Unchecked	Unchecked	Unchecked	Unchecked										Incomplete
11491008	Treatment	1																AS
11491008	Treatment	2																MQ
11493411			Llanos-Cuentas, A.;Campos, P.;Clendenes, M.;Canfield, C. J.;Hutchinson, D. B.	2001	Atovaquone and proguani hydrochloride compared with chloroquine or pyrimethamine/sulfodaxine for treatment of acute Plasmodium falciparum malaria in Peru	Peru (PER)	English		Yes	No	28	Yes	No	No	No	No	No					Unchecked	Unchecked	Unchecked	Unchecked										Incomplete
11493411	Treatment	1																SP
11493411	Treatment	2																Atovaquone+Proguanil
11493411	Treatment	3																CQ
11502317			Staedke, S. G.;Kamya, M. R.;Dorsey, G.;Gasasira, A.;Ndeezi, G.;Charlebois, E. D.;Rosenthal, P. J.	2001	Amodiaquine, sulfadoxine/pyrimethamine, and combination therapy for treatment of uncomplicated falciparum malaria in Kampala, Uganda: a randomised trial	Uganda (UGA)	English		Yes	No	14	Yes	No	No	No	No	No					Unchecked	Unchecked	Unchecked	Unchecked										Incomplete
11508397			Soto, J.;Toledo, J.;Gutierrez, P.;Luzz, M.;Llinas, N.;Cedeno, N.;Dunne, M.;Berman, J.	2001	Plasmodium vivax clinically resistant to chloroquine in Colombia	Colombia (COL)	English		No	No	28	No	Yes	No	No	No	No					Unchecked	Unchecked	Unchecked	Unchecked										Incomplete
11508397	Treatment	1																CQ
11527798			Adak, T.;Valecha, N.;Sharma, V. P.	2001	Plasmodium vivax polymorphism in a clinical drug trial	India (IND)	English		Yes	Yes	365	No	Yes	No	No	No	No					Unchecked	Unchecked	Unchecked	Unchecked										Incomplete
11527798	Treatment	1																CQ+Placebo
11527798	Treatment	2																CQ+PQ
11527798	Treatment	3																CQ+Bulaquine
11544977			Athan, E.;Durrheim, D. N.;Barnes, K.;Mngomezulu, N. M.;Mabuza, A.;Govere, J.	2001	Effectiveness of short-course quinine and single-dose sulfadoxine-pyrimethamine in the treatment of Plasmodium falciparum malaria in Mpumalanga Province, South Africa	South Africa (ZAF)	English		No	No	42	Yes	No	No	No	No	No					Unchecked	Unchecked	Unchecked	Unchecked										Incomplete
11544977	Treatment	1																QN+SP
11556573			Krudsood, S.;Singhasivanon, P.;Silachamroon, U.;Treeprasertsuk, S.;Kaivipakbanyai, W.;Chalermrut, K.;Phophak, N.;Horton, J.;Kyle, D.;Looareesuwan, S.	2001	Clinical trial of halofantrine with modified doses for treatment of malaria in the hospital for tropical diseases	Thailand (THA)	English		Yes	Not Specified	28	Yes	No	No	No	No	No					Unchecked	Unchecked	Unchecked	Unchecked										Incomplete
11556573	Treatment	1																HL
11556573	Treatment	2																HL
11556573	Treatment	3																HL
11562727			Abdon, N. P.;Pinto, A. Y.;das, S. R. S.;de, S. J. M.	2001	Assessment of the response to reduced treatment schemes for vivax malaria	Brazil (BRA)	Portuguese		Yes	No	180	No	Yes	No	No	No	No					Unchecked	Unchecked	Unchecked	Unchecked										Incomplete
11573114			Elkheir, H. K.;Elkarim, E. F.;Eltayeb, I. B.;Elkadaru, A. E.;Babiker, H. A.;Ibrahim, A. M.	2001	Efficacy of Sulphadoxine and Pyrimethamine, Doxycycline and their combination in the treatment of chloroquine resistant Falciparum Malaria	Sudan (SDN)	English		Yes	Yes	28	Yes	No	No	No	No	No					Unchecked	Unchecked	Unchecked	Unchecked										Incomplete
11573114	Treatment	1																DOX
11573114	Treatment	2																SP
11573114	Treatment	3																SP+DOX
11573553			Asthana, O. P.;Srivastava, J. S.;Kamboj, V. P.;Valecha, N.;Sharma, V. P.;Gupta, S.;Pande, T. K.;Vishwanathan, K. A.;Mahapatra, K. M.;Nayak, N. C.;Mahapatra, P. K.;Mahanta, J.;Srivastava, V. K.;Vasdev;Singh, N.;Shukla, M. M.;Balsara, A. B.;Mishra, S. K.;Satpathy, S. K.;Mohanty, S.;Dash, B.	2001	A multicentric study with arteether in patients of uncomplicated falciparum malaria	India (IND)	English		No	No	28	Yes	No	No	No	No	Not Specified					Unchecked	Unchecked	Unchecked	Unchecked										Incomplete
11573553	Treatment	1																ARE
11579891			Mutabingwa, T. K.;Maxwell, C. A.;Sia, I. G.;Msuya, F. H.;Mkongewa, S.;Vannithone, S.;Curtis, J.;Curtis, C. F.	2001	A trial of proguanil-dapsone in comparison with sulfadoxine-pyrimethamine for the clearance of Plasmodium falciparum infections in Tanzania	Tanzania - United Republic of (TZA)	English		No	No	14	Yes	No	No	No	No	No					Unchecked	Unchecked	Unchecked	Unchecked										Incomplete
11672461			Sowunmi, A.;Ayede, A. I.;Falade, A. G.;Ndikum, V. N.;Sowunmi, C. O.;Adedeji, A. A.;Falade, C. O.;Happi, T. C.;Oduola, A. M.	2001	Randomized comparison of chloroquine and amodiaquine in the treatment of acute, uncomplicated, Plasmodium falciparum malaria in children	Nigeria (NGA)	English		Yes	No	28	Yes	No	No	No	No	No					Unchecked	Unchecked	Unchecked	Unchecked										Incomplete
11672461	Treatment	1																CQ
11672461	Treatment	2																AQ
11681222			Guiyedi, V.;Koko, J.;Bouyou, A. M.;Mabika, M. M.;Matsiegui, P. B.;Traore, B.;Kombila, M.	2001	Evaluation of efficacy and tolerance of amodiaquine versus chloroquine in the treatment of uncomplicated malaria outbreak in children of Gabon	Gabon (GAB)	French															Unchecked	Unchecked	Unchecked	Unchecked										Incomplete
11681222	Treatment	1																AQ
11681222	Treatment	2																CQ
11693875			Tjitra, E.;Suprianto, S.;Currie, B. J.;Morris, P. S.;Saunders, J. R.;Anstey, N. M.	2001	Therapy of uncomplicated falciparum malaria: a randomized trial comparing artesunate plus sulfadoxine-pyrimethamine versus sulfadoxine-pyrimethamine alone in Irian Jaya, Indonesia	Indonesia (IDN)	English		Yes	No	28	Yes	No	No	No	No	No					Unchecked	Unchecked	Unchecked	Unchecked										Incomplete
11693875	Treatment	1																SP
11693875	Treatment	2																AS+SP
11706666			Pukrittayakamee, S.;Clemens, R.;Chantra, A.;Nontprasert, A.;Luknam, T.;Looareesuwan, S.;White, N. J.	2001	Therapeutic responses to antibacterial drugs in vivax malaria	Thailand (THA)	English		Yes	Not Specified	28	No	Yes	No	No	No	No					Unchecked	Unchecked	Unchecked	Unchecked										Incomplete
11706666	Treatment	1																TET
11706666	Treatment	2																AZ
11706666	Treatment	3																CL
11706666	Treatment	4																DOX
11712093			McGready, R.;Cho, T.;Keo, N. K.;Thwai, K. L.;Villegas, L.;Looareesuwan, S.;White, N. J.;Nosten, F.	2001	Artemisinin antimalarials in pregnancy: a prospective treatment study of 539 episodes of multidrug-resistant Plasmodium falciparum	Thailand (THA)	English		No	Not Specified	42	Yes	No	No	No	No	No					Unchecked	Unchecked	Unchecked	Unchecked										Incomplete
11712093	Treatment	1																AM
11712093	Treatment	2																AS
11716100			Duarte, E. C.;Pang, L. W.;Ribeiro, L. C.;Fontes, C. J.	2001	Association of subtherapeutic dosages of a standard drug regimen with failures in preventing relapses of vivax malaria	Brazil (BRA)	English		No	No	180	No	Yes	No	No	No	No					Unchecked	Unchecked	Unchecked	Unchecked										Incomplete
11716100	Treatment	1																CQ+PQ
11732148			Trung, T. N.;Davis, T. M.;Hewitt, S.;Thuan, L. K.;Quang, H. H.;Anh, C. V.;Thuy, P. T.;Thoa, N. T.;Tuan, N. T.;Hang, N. T.;Giang, L. T.	2001	Treatment of falciparum malaria in Vietnamese children: the need for combination therapy and optimized dosage regimens	Viet Nam (VNM)	English		Yes	Yes	28	Yes	No	No	No	No	No					Unchecked	Unchecked	Unchecked	Unchecked										Incomplete
11732148	Treatment	1																AS
11732148	Treatment	2																MQ
11780437			Wang, W.;Yang, W.;Micha, S. T.	2001	Efficacy of dihydroartemisinin-mefloquine on acute uncomplicated falciparum malaria	Equatorial Guinea (GNQ)	English		No	No	28	Yes	No	No	No	No	No					Unchecked	Unchecked	Unchecked	Unchecked										Incomplete
11780437	Treatment	1																DHA+MQ
11784418			Dua, V. K.;Sharma, V. P.	2001	Plasmodium vivax relapses after 5 days of primaquine treatment, in some industrial complexes of India	India (IND)	English		No	No	540	No	Yes	No	No	No	No					Unchecked	Unchecked	Unchecked	Unchecked										Incomplete
11784418	Treatment	1																CQ+PQ
11784431			Ghalib, H. W.;Al-Ghamdi, S.;Akood, M.;Haridi, A. E.;Ageel, A. A.;Abdalla, R. E.	2001	Therapeutic efficacy of chloroquine against uncomplicated, Plasmodium falciparum malaria in south-western Saudi Arabia	Saudi Arabia (SAU)	English		No	No	14	Yes	No	No	No	No	No					Unchecked	Unchecked	Unchecked	Unchecked										Incomplete
11791956			MacArthur, J.;Stennies, G. M.;Macheso, A.;Kolczak, M. S.;Green, M. D.;Ali, D.;Barat, L. M.;Kazembe, P. N.;Ruebush, T. K., 2nd	2001	Efficacy of mefloquine and sulfadoxine-pyrimethamine for the treatment of uncomplicated Plasmodium falciparum infection in Machinga District, Malawi, 1998	Malawi (MWI)	English		Yes	No	14	Yes	No	No	No	No	No					Unchecked	Unchecked	Unchecked	Unchecked										Incomplete
11791958			Giao, P. T.;Binh, T. Q.;Kager, P. A.;Long, H. P.;Van, T. N.;Van, N. N.;de, V. P. J.	2001	Artemisinin for treatment of uncomplicated falciparum malaria: is there a place for monotherapy?	Viet Nam (VNM)	English		Yes	Not Specified	28	Yes	No	No	No	No	No					Unchecked	Unchecked	Unchecked	Unchecked										Incomplete
11791958	Treatment	1																ARM+Placebo
11791958	Treatment	2																ARM
11800303			Bounyasong, S.	2001	Randomized trial of artesunate and mefloquine in comparison with quinine sulfate to treat P. falciparum malaria pregnant women	Thailand (THA)	English		Yes	No		Yes	No	No	No	No	No					Unchecked	Unchecked	Unchecked	Unchecked										Incomplete
11816439			McGready, R.;Cho, T.;Samuel;Villegas, L.;Brockman, A.;van, V. M.;Looareesuwan, S.;White, N. J.;Nosten, F.	2001	Randomized comparison of quinine-clindamycin versus artesunate in the treatment of falciparum malaria in pregnancy	Thailand (THA)	English		Yes	No	42	Yes	No	No	No	No	Yes					Unchecked	Unchecked	Unchecked	Unchecked										Incomplete
11816439	Treatment	1																QN+CL
11816439	Treatment	2																AS
11816440			Omar, S. A.;Bakari, A.;Owiti, A.;Adagu, I. S.;Warhurst, D. C.	2001	Co-trimoxazole compared with sulfadoxine-pyrimethamine in the treatment of uncomplicated malaria in Kenyan children	Kenya (KEN)	English		Yes	No	14	Yes	No	No	No	No	No					Unchecked	Unchecked	Unchecked	Unchecked										Incomplete
11816441			Rahman, M. R.;Paul, D. C.;Rashid, M.;Ghosh, A.;Bangali, A. M.;Jalil, M. A.;Faiz, M. A.	2001	A randomized controlled trial on the efficacy of alternative treatment regimens for uncomplicated falciparum malaria in a multidrug-resistant falciparum area of Bangladesh--narrowing the options for the National Malaria Control Programme?	Bangladesh (BGD)	English		Yes	No	28	Yes	No	No	No	No	No					Unchecked	Unchecked	Unchecked	Unchecked										Incomplete
11816441	Treatment	1																QN+SP+PQ
11816441	Treatment	2																QN+PQ
11816441	Treatment	3																CQ+PQ
11816441	Treatment	4																MQ+PQ
11847920			Mabuza, A.;Govere, J.;Durrheim, D.;Mngomezulu, N.;Bredenkamp, B.;Barnes, K.;Sharp, B.	2001	Therapeutic efficacy of sulfadoxine-pyrimethamine in uncomplicated Plasmodium falciparum malaria 3 years after introduction in Mpumalanga	South Africa (ZAF)	English		No	No	42	Yes	No	No	No	No	No					Unchecked	Unchecked	Unchecked	Unchecked										Incomplete
11847920	Treatment	1																SP
11978332			Adjuik, M.;Agnamey, P.;Babiker, A.;Borrmann, S.;Brasseur, P.;Cisse, M.;Cobelens, F.;Diallo, S.;Faucher, J. F.;Garner, P.;Gikunda, S.;Kremsner, P. G.;Krishna, S.;Lell, B.;Loolpapit, M.;Matsiegui, P. B.;Missinou, M. A.;Mwanza, J.;Ntoumi, F.;Olliaro, P.;Osimbo, P.;Rezbach, P.;Some, E.;Taylor, W. R.	2002	Amodiaquine-artesunate versus amodiaquine for uncomplicated Plasmodium falciparum malaria in African children: a randomised, multicentre trial	MULTICENTER	English		Yes	Yes	28	Yes	No	No	No	No	No					Unchecked	Unchecked	Unchecked	Unchecked										Incomplete
11978332	Treatment	1																AS+AQ
11978332	Treatment	2																AS+AQ
11978332	Treatment	3																AS+AQ
11978332	Treatment	4																AQ
11978332	Treatment	5																AQ
11978332	Treatment	6																AQ
11980332			Yavo, W.;Menan, E. I.;Adjetey, T. A.;Barro-Kiki, P. C.;Nigue, L.;Konan, Y. J.;Nebavi, N. G.;Kone, M.	2002	In vivo sensitivity of Plasmodium falciparum to amino-4-quinolines and sulfadoxine pyrimethamine in Agou (Ivory Coast)	Côte d'Ivoire (CIV)	French					Yes	No	No	No	No	No					Unchecked	Unchecked	Unchecked	Unchecked										Incomplete
12038180			Henry, M. C. and Niangue, J. and Kone, M.	2002	Best replacement for uncomplicated malaria when chloroquine becomes ineffective in western Cote d'ivoire?. [French]	Côte d'Ivoire (CIV)	French		Yes	No	14	Yes	No	No	No	No	No					Unchecked	Unchecked	Unchecked	Unchecked										Incomplete
12038180	Treatment	1																Chloroquine
12038180	Treatment	2																Sulfadoxine-pyrimethamine
12041544			Buchachart, K.;Krudsood, S.;Singhasivanon, P.;Treeprasertsuk, S.;Phophak, N.;Srivilairit, S.;Chalermrut, K.;Rattanapong, Y.;Supeeranuntha, L.;Wilairatana, P.;Brittenham, G.;Looareesuwan, S.	2001	Effect of primaquine standard dose (15 mg/day for 14 days) in the treatment of vivax malaria patients in Thailand	Thailand (THA)	English		No	No	28	No	Yes	No	No	No	No					Unchecked	Unchecked	Unchecked	Unchecked										Incomplete
12041544	Treatment	1																CQ+PQ
12048572			Blair-Trujillo, S.;Lacharme-Lora, L.;Carmona-Fonseca, J.	2002	Resistance of Plamodium falciparum to antimalarial drugs in Zaragoza (Antioquia, Colombia), 1998	Colombia (COL)	English		Yes	Yes	7	Yes	No	No	No	No	No					Unchecked	Unchecked	Unchecked	Unchecked										Incomplete
12055810			McGready, R.;Thwai, K. L.;Cho, T.;Samuel;Looareesuwan, S.;White, N. J.;Nosten, F.	2002	The effects of quinine and chloroquine antimalarial treatments in the first trimester of pregnancy	Thailand (THA)	English		No	No	28	Yes	Yes	No	Yes	No	Yes					Unchecked	Unchecked	Unchecked	Unchecked										Incomplete
12055810	Treatment	1																CQ
12055810	Treatment	2																QN
12055815			Legros, D.;Johnson, K.;Houpikian, P.;Makanga, M.;Kabakyenga, J. K.;Talisuna, A. O.;Taylor, W. R.	2002	Clinical efficacy of chloroquine or sulfadoxine-pyrimethamine in children under five from south-western Uganda with uncomplicated falciparum malaria	Uganda (UGA)	English		No	No	14	Yes	No	No	No	No	No					Unchecked	Unchecked	Unchecked	Unchecked										Incomplete
12061970			Sowunmi, A.	2002	A randomized comparison of chloroquine, amodiaquine and their combination with pyrimethamine-sulfadoxine in the treatment of acute, uncomplicated, Plasmodium falciparum malaria in children	Nigeria (NGA)	English		Yes	No	28	Yes	No	No	No	No	No					Unchecked	Unchecked	Unchecked	Unchecked										Incomplete
12061970	Treatment	1																AQ
12061970	Treatment	2																AQ+SP
12061970	Treatment	3																CQ
12061970	Treatment	4																CQ+SP
12061971			Ehrhardt, S.;Mockenhaupt, F. P.;Agana-Nsiire, P.;Mathieu, A.;Anemana, S. D.;Stark, K.;Otchwemah, R. N.;Bienzle, U.	2002	Efficacy of chloroquine in the treatment of uncomplicated, Plasmodium falciparum malaria in northern Ghana	Ghana (GHA)	English		No	No	14	Yes	No	No	No	No	No					Unchecked	Unchecked	Unchecked	Unchecked										Incomplete
12088852			Congpuong, K.;Na-Bangchang, K.;Thimasarn, K.;Tasanor, U.;Wernsdorfer, W. H.	2002	Sensitivity of Plasmodium vivax to chloroquine in Sa Kaeo Province, Thailand	Thailand (THA)	English		No	No	28	No	Yes	No	No	No	No					Unchecked	Unchecked	Unchecked	Unchecked										Incomplete
12088852	Treatment	1																CQ+PQ
12100440			Driessen, G. J.;van, K. S.;Schouwenberg, B. J.;Bonsu, G.;Verhave, J. P.	2002	Sulphadoxine/pyrimethamine: an appropriate first-line alternative for the treatment of uncomplicated falciparum malaria in Ghanaian children under 5 years of age	Ghana (GHA)	English		Yes	No	28	Yes	No	No	No	No	No					Unchecked	Unchecked	Unchecked	Unchecked										Incomplete
12100440	Treatment	1																SP
12100440	Treatment	2																CQ
12100442			Tarimo, D. S.;Minjas, J. N.;Bygbjerg, I. C.	2002	Sulfadoxine-pyrimethamine monotherapy in Tanzanian children gives rapid parasite clearance but slow fever clearance that is improved by chloroquine in combination therapy	Tanzania - United Republic of (TZA)	English		Yes	Yes	Not specified	Yes	No	No	No	No	No					Unchecked	Unchecked	Unchecked	Unchecked										Incomplete
12100442	Treatment	1																SP
12100442	Treatment	2																CQ
12100442	Treatment	3																SP
12100442	Treatment	4																CQ+SP
12118291			Castillo, C. M.;Osorio, L. E.;Palma, G. I.	2002	Assessment of therapeutic response of Plasmodium vivax and Plasmodium falciparum to chloroquine in a Malaria transmission free area in Colombia	Colombia (COL)	English		No	No	28	Yes	Yes	No	No	No	No					Unchecked	Unchecked	Unchecked	Unchecked										Incomplete
12118291	Treatment	1																CQ
12118291	Treatment	2																CQ
12153353			Afari, E. A.;Dunyo, S.;Appawu, M.;Nkrumah, F. K.	1994	In vivo seasonal assessment of Plasmodium falciparum sensitivity to chloroquine in two different malaria endemic communities in Southern Ghana	Ghana (GHA)	English		No	No	7	Yes	No	No	No	No	No					Unchecked	Unchecked	Unchecked	Unchecked										Incomplete
12153353	Treatment	1																CQ
12163917			Basco, L. K.;Same-Ekobo, A.;Ngane, V. F.;Ndounga, M.;Metoh, T.;Ringwald, P.;Soula, G.	2002	Therapeutic efficacy of sulfadoxine-pyrimethamine, amodiaquine and the sulfadoxine-pyrimethamine-amodiaquine combination against uncomplicated Plasmodium falciparum malaria in young children in Cameroon	Cameroon (CMR)	English		Yes	Not Specified	28	Yes	No	No	No	No	No					Unchecked	Unchecked	Unchecked	Unchecked										Incomplete
12163917	Treatment	1																AQ
12163917	Treatment	2																AQ+SP
12163917	Treatment	3																SP
12171615			Baird, J. K.;Tiwari, T.;Martin, G. J.;Tamminga, C. L.;Prout, T. M.;Tjaden, J.;Bravet, P. P.;Rawlins, S.;Ferrel, M.;Carucci, D.;Hoffman, S. L.	2002	Chloroquine for the treatment of uncomplicated malaria in Guyana	Guyana (GUY)	English		No	No	28	Yes	Yes	No	Yes	No	Yes					Unchecked	Unchecked	Unchecked	Unchecked										Incomplete
12171615	Treatment	1																CQ
12171615	Treatment	2																CQ
12171615	Treatment	3																CQ
12171615	Treatment	4																CQ
12171615	Treatment	5																CQ
12174785			Kofoed, P. E.;Co, F.;Johansson, P.;Dias, F.;Cabral, C.;Hedegaard, K.;Aaby, P.;Rombo, L.	2002	Treatment of uncomplicated malaria in children in Guinea-Bissau with chloroquine, quinine, and sulfadoxine-pyrimethamine	Guinea-Bissau (GNB)	English		Yes	No	70	Yes	No	No	No	No	No					Unchecked	Unchecked	Unchecked	Unchecked										Incomplete
12174785	Treatment	1																SP
12174785	Treatment	2																QN+CQ
12174785	Treatment	3																QN
12174785	Treatment	4																CQ
12194705			Fryauff, D. J.;Leksana, B.;Masbar, S.;Wiady, I.;Sismadi, P.;Susanti, A. I.;Nagesha, H. S.;Syafruddin;Atmosoedjono, S.;Bangs, M. J.;Baird, J. K.	2002	The drug sensitivity and transmission dynamics of human malaria on Nias Island, North Sumatra, Indonesia	Indonesia (IDN)	English		No	No	28	Yes	Yes	No	No	No	Yes					Unchecked	Unchecked	Unchecked	Unchecked										Incomplete
12194705	Treatment	1																CQ
12194705	Treatment	2																SP
12224261			Popov, A. F.;Morokov, V. S.;Chirkov, V. P.;Popova, N. I.;Lama, N.	2002	Efficacy of mefloquine, halofantrine, and coarteme in the treatment of tropical malaria		Other	Russian														Unchecked	Unchecked	Unchecked	Unchecked										Incomplete
12224570			Baird, J. K.;Wiady, I.;Sutanihardja, A.;Suradi;Purnomo;Basri, H.;Sekartuti;Ayomi, E.;Fryauff, D. J.;Hoffman, S. L.	2002	Short report: therapeutic efficacy of chloroquine combined with primaquine against Plasmodium falciparum in northeastern Papua, Indonesia	Indonesia (IDN)	English		Yes	Yes	28	Yes	No	No	No	No	No					Unchecked	Unchecked	Unchecked	Unchecked										Incomplete
12224570	Treatment	1																CQ + Placebo
12224570	Treatment	2																CQ+PQ
12228819			Ling, J.;Baird, J. K.;Fryauff, D. J.;Sismadi, P.;Bangs, M. J.;Lacy, M.;Barcus, M. J.;Gramzinski, R.;Maguire, J. D.;Kumusumangsih, M.;Miller, G. B.;Jones, T. R.;Chulay, J. D.;Hoffman, S. L.	2002	Randomized, placebo-controlled trial of atovaquone/proguanil for the prevention of Plasmodium falciparum or Plasmodium vivax malaria among migrants to Papua, Indonesia	Indonesia (IDN)	English		Yes	Yes	28	Yes	Yes	No	No	No						Unchecked	Unchecked	Unchecked	Unchecked										Incomplete
12358621			Phan, G. T.;de, V. P. J.;Tran, B. Q.;Le, H. Q.;Nguyen, N. V.;Nguyen, T. V.;Heisterkamp, S. H.;Kager, P. A.	2002	Artemisinin or chloroquine for blood stage Plasmodium vivax malaria in Vietnam	Viet Nam (VNM)	English		Yes	Yes	28	No	Yes	No	No	No	No					Unchecked	Unchecked	Unchecked	Unchecked										Incomplete
12358621	Treatment	1																ART
12358621	Treatment	2																CQ
12363058			Schellenberg, D.;Kahigwa, E.;Drakeley, C.;Malende, A.;Wigayi, J.;Msokame, C.;Aponte, J. J.;Tanner, M.;Mshinda, H.;Menendez, C.;Alonso, P. L.	2002	The safety and efficacy of sulfadoxine-pyrimethamine, amodiaquine, and their combination in the treatment of uncomplicated Plasmodium falciparum malaria	Tanzania - United Republic of (TZA)	English		Yes	No	28	Yes	No	No	No	No	No					Unchecked	Unchecked	Unchecked	Unchecked										Incomplete
12363058	Treatment	1																SP
12363058	Treatment	2																AQ+SP
12363058	Treatment	3																AQ
12363060			Kofoed, P. E.;Lopez, F.;Johansson, P.;Sandstrom, A.;Hedegaard, K.;Aaby, P.;Rombo, L.	2002	Treatment of children with Plasmodium falciparum malaria with chloroquine in Guinea-Bissau	Guinea-Bissau (GNB)	English		Yes	No	35	Yes	No	No	No	No	No					Unchecked	Unchecked	Unchecked	Unchecked										Incomplete
12363060	Treatment	1																CQ
12363060	Treatment	2																CQ
12378287			Warsame, M.;Abdillahi, A.;Duale, O. N.;Ismail, A. N.;Hassan, A. M.;Mohamed, A.;Warsame, A.	2002	Therapeutic efficacy of chloroquine and sulfadoxine/pyrimethamine against Plasmodium falciparum infection in Somalia	Somalia (SOM)	English		Yes	No	14	Yes	No	No	No	No	No					Unchecked	Unchecked	Unchecked	Unchecked										Incomplete
12384852			Lacy, M. D.;Maguire, J. D.;Barcus, M. J.;Ling, J.;Bangs, M. J.;Gramzinski, R.;Basri, H.;Sismadi, P.;Miller, G. B.;Chulay, J. D.;Fryauff, D. J.;Hoffman, S. L.;Baird, J. K.	2002	Atovaquone/proguanil therapy for Plasmodium falciparum and Plasmodium vivax malaria in Indonesians who lack clinical immunity	Indonesia (IDN)	English		No	No	28	Yes	Yes				Yes					Unchecked	Unchecked	Unchecked	Unchecked										Incomplete
12396318			Guthmann, J. P.;Kasparian, S.;Phetsouvanh, R.;Nathan, N.;Garcia, M.;Phompida, S.;Brockman, A.;Gastellu, M.;Legros, D.	2002	The efficacy of chloroquine for the treatment of acute, uncomplicated, Plasmodium falciparum malaria in Laos	Lao People's Democratic Republic (LAO)	English		No	No	28	Yes	No	No	No	No	No		SEAR	F	Yes	Unchecked	Checked	Unchecked	Unchecked		Yes	World Health Organization (1996). Assessment ofTherapeutic EYcacy of Antimalarial Drugs for UncomplicatedFalciparumMalaria in Areas with Intense Transmission.Document WHO/MAL/96.1077. Geneva: WHO	No	6990	6888	102	1586	1484	Complete
12396318	Treatment	1																CQ
12396318	Tdr Inclusion Criteria	1																																		Age (months)		6				Complete
12396318	Tdr Inclusion Criteria	2																																		Temperature (°C)		37.5				Complete
12396318	Tdr Inclusion Criteria	3																																		Informed Consent given						Complete
12396318	Tdr Inclusion Criteria	4																																		History of fever or current fever						Complete
12396318	Tdr Inclusion Criteria	5																																		Proximity to accommodation						Complete
12396318	Tdr Exclusion Criteria	1																																									Hyper/hypo-parasitemia			1000	100000
12396318	Tdr Exclusion Criteria	2																																									Hypersensitivity or allergy to medication
12396318	Tdr Exclusion Criteria	3																																									Recent antimalarial drug use and antimalarial vaccine
12396318	Tdr Exclusion Criteria	4																																									Severe malaria
12396318	Tdr Exclusion Criteria	5																																									Presence of mixed/specific plasmodium sp
12396318	Tdr Baseline Information	1
12396318	Tdr Baseline Information	2
12396318	Tdr Baseline Information	3
12396318	Tdr Baseline Information	4
12435158			Yadav, R. S.;Ghosh, S. K.	2002	Radical curative efficacy of five-day regimen of primaquine for treatment of Plasmodium vivax malaria in India	India (IND)	English		No	Not Specified	365	Yes	Yes	No	Yes	No	No					Unchecked	Unchecked	Unchecked	Unchecked										Incomplete
12435158	Treatment	1																CQ
12435158	Treatment	2																CQ+PQ
12435700			Tjitra, E.;Baker, J.;Suprianto, S.;Cheng, Q.;Anstey, N. M.	2002	Therapeutic efficacies of artesunate-sulfadoxine-pyrimethamine and chloroquine-sulfadoxine-pyrimethamine in vivax malaria pilot studies: relationship to Plasmodium vivax dhfr mutations	Indonesia (IDN)	English		Yes	No	28	No	Yes	No	No	No	Yes					Unchecked	Unchecked	Unchecked	Unchecked										Incomplete
12435700	Treatment	1																AS+SP
12435700	Treatment	2																CQ
12435700	Treatment	3																CQ+SP
12449772			Weerasinghe, K. L.;Galappaththy, G.;Fernando, W. P.;Wickremasinghe, D. R.;Faizal, H. M.;Wickremasinghe, A. R.	2002	A safety and efficacy trial of artesunate, sulphadoxine-pyrimethamine and primaquine in P falciparum malaria	Sri Lanka (LKA)	English		No	No	28	Yes	No	No	No	No	No					Unchecked	Unchecked	Unchecked	Unchecked										Incomplete
12449772	Treatment	1																AS+SP+PQ
12463030			Raharimalala, A. L.;Randrianarivelojosia, M.;Randriamanantena, A.;Ranarivelo, L. A.;Jaureguiberry, S.;Rason, M. A.;Rakotomalala, E.;Ariey, F.	2000	Chemosensitivity of Plasmodium falciparum in Sainte Marie island, east coast of Madagascar: in vivo and in vitro studies	Madagascar (MDG)	French				14	Yes	No	No	No	No	Not Specified					Unchecked	Unchecked	Unchecked	Unchecked										Incomplete
12463030	Treatment	1																CQ
12471565			Denis, M. B.;Davis, T. M.;Hewitt, S.;Incardona, S.;Nimol, K.;Fandeur, T.;Poravuth, Y.;Lim, C.;Socheat, D.	2002	Efficacy and safety of dihydroartemisinin-piperaquine (Artekin) in Cambodian children and adults with uncomplicated falciparum malaria	Cambodia (KHM)	English		No	No	28	Yes	No	No	No	No	No					Unchecked	Unchecked	Unchecked	Unchecked										Incomplete
12471565	Treatment	1																DHAPPQ
12471569			van Vugt, M; Leonardi, E; Phaipun, L; Slight, T; Thway KL; McGready R; Brockman A; Villegas L; Looareesuwan S; White NJ; Nosten F.	2002	Treatment of uncomplicated multidrug-resistant falciparum malaria with artesunate-atovaquone-proguanil	Thailand (THA)	English		Yes	No	42	Yes	No	No	No	No	No					Unchecked	Unchecked	Unchecked	Unchecked										Incomplete
12471569	Treatment	1																AS+AV-PG
12471569	Treatment	2																AV-PG
12471569	Treatment	3																AS+MQ
12479545			Krudsood, S.;Looareesuwan, S.;Silachamroon, U.;Chalermrut, K.;Pittrow, D.;Cambon, N.;Mueller, E. A.	2002	Artesunate and mefloquine given simultaneously for three days via a prepacked blister is equally effective and tolerated as a standard sequential treatment of uncomplicated acute Plasmodium falciparum malaria: randomized, double-blind study in Thailand	Thailand (THA)	English		Yes	Yes	28	Yes	No	No	No	No	No					Unchecked	Unchecked	Unchecked	Unchecked										Incomplete
12479545	Treatment	1																AS+MQ+Placebo
12479545	Treatment	2																AS+MQ+Placebo
12504399			Dorsey, G.;Njama, D.;Kamya, M. R.;Cattamanchi, A.;Kyabayinze, D.;Staedke, S. G.;Gasasira, A.;Rosenthal, P. J.	2002	Sulfadoxine/pyrimethamine alone or with amodiaquine or artesunate for treatment of uncomplicated malaria: a longitudinal randomised trial	Uganda (UGA)	English		Yes	No	14	Yes	No	No	No	No	No					Unchecked	Unchecked	Unchecked	Unchecked										Incomplete
12535245			Schwobel, B.;Jordan, S.;Vanisaveth, V.;Phetsouvanh, R.;Christophel, E. M.;Phompida, S.;von, S. F.;Jelinek, T.	2003	Therapeutic efficacy of chloroquine plus sulphadoxine/ pyrimethamine compared with monotherapy with either chloroquine or sulphadoxine/pyrimethamine in uncomplicated Plasmodium falciparum malaria in Laos	Lao People's Democratic Republic (LAO)	English		No	No	14	Yes	No	No	No	No	No		SEAR	F	Yes	Checked	Checked	Unchecked	Unchecked		No		No	1773	1654	119	265	146	Complete
12535245	Tdr Inclusion Criteria	1																																		Age (months)		12				Complete
12535245	Tdr Inclusion Criteria	2																																		Ability to consume oral medication						Complete
12535245	Tdr Inclusion Criteria	3																																		Agreement to follow-up						Complete
12535245	Tdr Inclusion Criteria	4																																		Informed Consent given						Complete
12535245	Tdr Inclusion Criteria	5																																		Parasitemia (parasites/µl)		1000	100000		125	Complete
12535245	Tdr Exclusion Criteria	1																																									Pregnancy
12535245	Tdr Exclusion Criteria	2																																									History of convulsions
12535245	Tdr Exclusion Criteria	3																																									Severe malaria
12535245	Tdr Exclusion Criteria	4																																									Unable to stand up or eat
12535245	Tdr Exclusion Criteria	5																																									Severe vomiting or diarrhoea
12535245	Tdr Exclusion Criteria	6																																									Presence of mixed/specific plasmodium sp						16
12535245	Tdr Exclusion Criteria	7																																									Clinical reasons						5
12535245	Tdr Exclusion Criteria	8																																									Individuals with febrile disease
12535245	Tdr Baseline Information	1
12535245	Tdr Baseline Information	2
12535245	Tdr Baseline Information	3
12537627			Maguire, J. D.;Lacy, M. D.;Sururi;Sismadi, P.;Krisin;Wiady, I.;Laksana, B.;Bangs, M. J.;Masbar, S.;Susanti, I.;Basuki, W.;Barcus, M. J.;Marwoto, H.;Edstein, M. D.;Tjokrosonto, S.;Baird, J. K.	2002	Chloroquine or sulfadoxine-pyrimethamine for the treatment of uncomplicated, Plasmodium falciparum malaria during an epidemic in Central Java, Indonesia	Indonesia (IDN)	English		No	No	28	Yes	Yes	No	No	No	Yes					Unchecked	Unchecked	Unchecked	Unchecked										Incomplete
12537627	Treatment	1																CQ
12537627	Treatment	2																CQ
12537627	Treatment	3																CQ
12537627	Treatment	4																SP
12537627	Treatment	5																SP
12537627	Treatment	6																SP
12557836			Marquino, W.;MacArthur, J. R.;Barat, L. M.;Oblitas, F. E.;Arrunategui, M.;Garavito, G.;Chafloque, M. L.;Pardave, B.;Gutierrez, S.;Arrospide, N.;Carrillo, C.;Cabezas, C.;Ruebush, T. K., 2nd	2003	Efficacy of chloroquine, sulfadoxine-pyrimethamine, and mefloquine for the treatment of uncomplicated Plasmodium falciparum malaria on the north coast of Peru	Peru (PER)	English		Yes	No	14	Yes	No	No	No	No	No					Unchecked	Unchecked	Unchecked	Unchecked										Incomplete
12563840			Li, X.;Li, C.;Che, L.;Liu, X.;Li, Z.;Huang, D.;He, W.;Dao, Q.	1999	Observation on efficacy of artemether compound against vivax malaria	China (CHN)	Chinese															Unchecked	Unchecked	Unchecked	Unchecked										Incomplete
12567568			Zhang, Z. X.;Li, C. Z.;Huang, G. Z.;Yang, Y. M.;Zhou, S.;Sun, X. D.;Li, L.	2002	Assessment of therapeutic efficacy of chloroquine against falciparum malaria in an outbreak area in Xishuangbanna, Yunnan	China (CHN)	Chinese		No	No	28	Yes	No	No	No	No	No					Unchecked	Unchecked	Unchecked	Unchecked										Incomplete
12567568	Treatment	1																CQ
12567694			Sun, Z. W.;Shan, C. Q.;Li, G. F.;Ding, D. B.;Liu, G. Y.;Wang, J. Y.;Jiao, X. Q.	2000	Clinical comparative trial of co-artemether and benflumetol (two formulations) in the treatment of falciparum malaria	China (CHN)	Chinese		Yes	Yes	28	Yes	No	No	No	No	No					Unchecked	Unchecked	Unchecked	Unchecked										Incomplete
12568004			Wang, S. Q.;Meng, F.;Shen, H.;Wen, Y.;Zhuo, K. R.;Zhu, Q. X.;Pang, X. J.;Lin, S. G.;Zeng, L. H.	2002	Therapeutic effect of dihydroartemisinin combined with naphthoquine phosphate in patients with falciparum malaria	China (CHN)	Chinese		No	No	28	Yes	No	No	No	No	No					Unchecked	Unchecked	Unchecked	Unchecked										Incomplete
12568004	Treatment	1																DHA+NQ
12568014			Liu, D. Q.;Lin, S. G.;Feng, X. P.;Chen, W. J.;Chen, P. L.;Wu, H. M.;Chen, C.;Liu, J.	2002	Study on treatment of multi-drug resistant falciparum malaria by using a combination of dihydroartemisinin and pyronaridine	China (CHN)	Chinese															Unchecked	Unchecked	Unchecked	Unchecked										Incomplete
12572052			Huang, J. R.;Gao, Y. Q.;Elie, N.	2001	A study of artemether combined with primaquine in the treatment of falciparum malaria	Central African Republic (CAF)	Chinese															Unchecked	Unchecked	Unchecked	Unchecked										Incomplete
12596374			Adou-Bryn, K. D.;Krelo, K.;Akoussi, C. F.;Boni, N. M.;Yapo, G. C.;Penali, L. K.;Ouhon, J.;Assoumou, A.;Ehouman, A.	2002	Therapeutic efficacy of chloroquine in the uncomplicated malaria due to Plasmodium falciparum in hospital patients in central Ivory Coast (1997-2000)	Côte d'Ivoire (CIV)	French															Unchecked	Unchecked	Unchecked	Unchecked										Incomplete
12625145			Massougbodji, A.;Kone, M.;Kinde-Gazard, D.;Same-Ekobo, A.;Cambon, N.;Mueller, E. A.	2002	A randomized, double-blind study on the efficacy and safety of a practical three-day regimen with artesunate and mefloquine for the treatment of uncomplicated Plasmodium falciparum malaria in Africa	MULTICENTER	English		Yes	Yes	28	Yes	No	No	No	No	No					Unchecked	Unchecked	Unchecked	Unchecked										Incomplete
12625145	Treatment	1																AS+MQ
12625145	Treatment	2																AS+MQ
12625147			Checchi, F.;Durand, R.;Balkan, S.;Vonhm, B. T.;Kollie, J. Z.;Biberson, P.;Baron, E.;Le, B. J.;Guthmann, J. P.	2002	High Plasmodium falciparum resistance to chloroquine and sulfadoxine-pyrimethamine in Harper, Liberia: results in vivo and analysis of point mutations	Liberia (LBR)	English		Yes	Not Specified	28	Yes	No	No	No	No	No		AFR	F	Yes	Unchecked	Checked	Unchecked	Unchecked		Yes	WHO (1996). Assessment of therapeutic eficacy of antimalarial drugs for uncomplicated falciparmm malaria in areas with intense transmission. Geneva: World Health Organization, WHO/ MAL'96.1077. Received	Yes	311	170	141	259	118	Complete
12625147	Treatment	1																CQ
12625147	Treatment	2																SP
12625147	Tdr Inclusion Criteria	1																																		Age (months)		6	59			Complete
12625147	Tdr Inclusion Criteria	2																																		Temperature (°C)		37.5				Complete
12625147	Tdr Inclusion Criteria	3																																		Proximity to accommodation						Complete
12625147	Tdr Inclusion Criteria	4																																		Informed Consent given						Complete
12625147	Tdr Inclusion Criteria	5																																		History of fever or current fever						Complete
12625147	Tdr Inclusion Criteria	6																																		Parasitemia (parasites/µl)		1000	100000		47	Complete
12625147	Tdr Exclusion Criteria	1																																									Individuals with febrile disease						57
12625147	Tdr Exclusion Criteria	2																																									Presence of mixed/specific plasmodium sp
12625147	Tdr Exclusion Criteria	3																																									Hypersensitivity or allergy to medication
12625147	Tdr Exclusion Criteria	4																																									Recent antimalarial drug use and antimalarial vaccine						65
12625147	Tdr Exclusion Criteria	5																																									Severe malaria
12625147	Tdr Exclusion Criteria	6																																									Other concomitant illness
12625147	Tdr Exclusion Criteria	7																																									Presence of mixed/specific plasmodium sp
12625147	Tdr Baseline Information	1
12625147	Tdr Baseline Information	2
12625147	Tdr Baseline Information	3
12625147	Tdr Baseline Information	4
12625148			Checchi, F.;Balkan, S.;Vonhm, B. T.;Massaquoi, M.;Biberson, P.;Eldin, d. P. P.;Brasseur, P.;Guthmann, J. P.	2002	Efficacy of amodiaquine for uncomplicated Plasmodium falciparum malaria in Harper, Liberia	Liberia (LBR)	English		No	No	28	Yes	No	No	No	No	No		AFR	F	Yes	Unchecked	Checked	Checked	Unchecked		Yes	WHO (1996). Assessment of therapeutic efficacy of antimalarial drugs for uncomplicatedfalciparum malaria in areas with intense transmission. Geneva: World Health Organization, WHO/ MAL'96.1077.	Yes	341	234	107	280	173	Complete
12625148	Treatment	1																AQ
12625148	Tdr Inclusion Criteria	1																																		Age (months)		6	59			Complete
12625148	Tdr Inclusion Criteria	2																																		Temperature (°C)		37.5				Complete
12625148	Tdr Inclusion Criteria	3																																		Agreement to follow-up						Complete
12625148	Tdr Inclusion Criteria	4																																		Informed Consent given						Complete
12625148	Tdr Inclusion Criteria	5																																		History of fever or current fever						Complete
12625148	Tdr Inclusion Criteria	6																																		Parasitemia (parasites/µl)		2000	100000		147	Complete
12625148	Tdr Inclusion Criteria	7																																		Proximity to accommodation						Complete
12625148	Tdr Exclusion Criteria	1																																									Other concomitant illness
12625148	Tdr Exclusion Criteria	2																																									Hypersensitivity or allergy to medication
12625148	Tdr Exclusion Criteria	3																																									Severe malaria
12625148	Tdr Exclusion Criteria	4																																									Chronic underlying disease
12625148	Tdr Exclusion Criteria	5																																									Presence of mixed/specific plasmodium sp						10
12625148	Tdr Baseline Information	1
12625148	Tdr Baseline Information	2
12625148	Tdr Baseline Information	3
12625148	Tdr Baseline Information	4
12625148	Tdr Baseline Information	5
12626289			Djaman, A. J.;Basco, L. K.;Mazabraud, A.	2002	Monitoring the chemoresistance of Plasmodium falciparum malaria in Yopougon (Abidjan): in vivo study of chloroquine sensitivity and evaluation of pyrimethamine resistance following the analysis of point mutation in the dihydrofolate reductase gene	Côte d'Ivoire (CIV)	French															Unchecked	Unchecked	Unchecked	Unchecked										Incomplete
12631308			Muller, O.;Traore, C.;Kouyate, B.	2003	Clinical efficacy of chloroquine in young children with uncomplicated falciparum malaria--a community-based study in rural Burkina Faso	Burkina Faso (BFA)	English		No	No	14	Yes	No	No	No	No	No					Unchecked	Unchecked	Unchecked	Unchecked										Incomplete
12631411			Wong, J. W.;Yuen, K. H.;Nagappan, S.;Shahul, W. S.;Ho, S. S.;Gan, E. K.;Toh, W. T.	2003	Therapeutic equivalence of a low dose artemisinin formulation in falciparum malaria patients	Malaysia (MYS)	English		Yes	No	35	Yes	No	No	No	No	No					Unchecked	Unchecked	Unchecked	Unchecked										Incomplete
12631411	Treatment	1																ARM(150)
12631411	Treatment	2																ARM(250)
12634587			Karunajeewa, H. A.;Kemiki, A.;Alpers, M. P.;Lorry, K.;Batty, K. T.;Ilett, K. F.;Davis, T. M.	2003	Safety and therapeutic efficacy of artesunate suppositories for treatment of malaria in children in Papua New Guinea	Papua New Guinea (PNG)	English		No	No	Not specified	Yes	Yes	No	No	No	No					Unchecked	Unchecked	Unchecked	Unchecked										Incomplete
12634587	Treatment	1																AS
12634587	Treatment	2																AS
12634587	Treatment	3																AS
12641399			Gasasira, A. F.;Dorsey, G.;Nzarubara, B.;Staedke, S. G.;Nassali, A.;Rosenthal, P. J.;Kamya, M. R.	2003	Comparative efficacy of aminoquinoline-antifolate combinations for the treatment of uncomplicated falciparum malaria in Kampala, Uganda	Uganda (UGA)	English		Yes	Yes	14	Yes	No	No	No	No	No					Unchecked	Unchecked	Unchecked	Unchecked										Incomplete
12662426			Dugelay, F.;Adehossi, E.;Adamou, S.;Ousmane, I.;Parzy, D.;Delmont, J.;Parola, P.	2003	Efficacy of chloroquine in the treatment of uncomplicated, Plasmodium falciparum malaria in Niamey, Niger, in 2001	Niger (NER)	English		No	No	14	Yes	No	No	No	No	No					Unchecked	Unchecked	Unchecked	Unchecked										Incomplete
12693585			Hamedi, Y.;Nateghpour, M.;Tan-ariya, P.;Tiensuwan, M.;Silachamroon, U.;Looareesuwan, S.	2002	Plasmodium vivax malaria in Southeast Iran in 1999-2001: establishing the response to chloroquine in vitro and in vivo	Iran (Islamic Republic of) (IRN)	English		No	No	28	No	Yes	No	No	No	No					Unchecked	Unchecked	Unchecked	Unchecked										Incomplete
12693585	Treatment	1																CQ+PQ
12693585	Treatment	2																CQ
12693586			Wilairatana, P.;Krudsood, S.;Chalermrut, K.;Pengruksa, C.;Srivilairit, S.;Silachamroon, U.;Treeprasertsuk, S.;Looareesuwan, S.	2002	An open randomized clinical trial of Artecom vs artesunate-mefloquine in the treatment of acute uncomplicated falciparum malaria in Thailand	Thailand (THA)	English		Yes	No	28	Yes	No	No	No	No	No					Unchecked	Unchecked	Unchecked	Unchecked										Incomplete
12693586	Treatment	1																AS+MQ
12693586	Treatment	2																DHAPPQTM
12693587			Krudsood, S.;Buchachart, K.;Chalermrut, K.;Charusabha, C.;Treeprasertsuk, S.;Haoharn, O.;Duangdee, C.;Looareesuwan, S.	2002	A comparative clinical trial of combinations of dihydroartemisinin plus azithromycin and dihydroartemisinin plus mefloquine for treatment of multidrug resistant falciparum malaria	Thailand (THA)	English		No	No	28	Yes	No	No	No	No	No					Unchecked	Unchecked	Unchecked	Unchecked										Incomplete
12693587	Treatment	1																DHA+AZ
12693587	Treatment	2																DHA+MQ
12696398			Gonzalez, I. J.;Padilla, J. O.;Giraldo, L. E.;Saravia, N. G.	2003	Efficacy of amodiaquine and sulfadoxine/pyrimethamine in the treatment of malaria not complicated by Plasmodium falciparum in Narino, Colombia, 1999-2002	Colombia (COL)	Spanish															Unchecked	Unchecked	Unchecked	Unchecked										Incomplete
12753638			Bousema, J. T.;Gouagna, L. C.;Meutstege, A. M.;Okech, B. E.;Akim, N. I.;Githure, J. I.;Beier, J. C.;Sauerwein, R. W.	2003	Treatment failure of pyrimethamine-sulphadoxine and induction of Plasmodium falciparum gametocytaemia in children in western Kenya	Kenya (KEN)	English		No	No	35	Yes	No	No	No	No	No					Unchecked	Unchecked	Unchecked	Unchecked										Incomplete
12757209			Fontes, C. J.;Ribeiro, L. C.;Pang, L. W.	2002	Proguanil plus sulfamethoxazole in the treatment of uncomplicated Plasmodium falciparum malaria	Brazil (BRA)	English		No	No	28	Yes	No	No	No	No	No					Unchecked	Unchecked	Unchecked	Unchecked										Incomplete
12757209	Treatment	1																PG+SMX
12757209	Treatment	2																PG+SMX
12784590			Bergeri, I.;Zoguereh, D. D.;Madji, N.;Barrau, K.;Delmont, J.;Namsenmo, A.;Ndoyo, J.	2003	In vivo evaluation of chloroquine therapeutic efficacy in uncomplicated Plasmodium falciparum malaria in Central African Republic ine 1997 and 1998	Central African Republic (CAF)	French															Unchecked	Unchecked	Unchecked	Unchecked										Incomplete
12795021			Fernandopulle, B. M.;Weeraratne, C. L.;Weerasuriya, K.;Karunaweera, N. D.	2003	Efficacy of a five-day course of primaquine in preventing relapses in Plasmodium vivax malaria--a pilot study	Sri Lanka (LKA)	English		No	No	180	No	Yes	No	No	No	No					Unchecked	Unchecked	Unchecked	Unchecked										Incomplete
12795021	Treatment	1																PQ
12803853			Nandy, A.;Addy, M.;Maji, A. K.;Bandyopadhyay, A. K.	2003	Monitoring the chloroquine sensitivity of Plasmodium vivax from Calcutta and Orissa, India	India (IND)	English		No	No	28	No	Yes	No	No	No	No					Unchecked	Unchecked	Unchecked	Unchecked										Incomplete
12803853	Treatment	1																CQ
12803865			Sowunmi, A.	2003	A randomized comparison of chloroquine and chloroquine plus ketotifen in the treatment of acute, uncomplicated, Plasmodium falciparum malaria in children	Nigeria (NGA)	English		Yes	No	28	Yes	No	No	No	No	No					Unchecked	Unchecked	Unchecked	Unchecked										Incomplete
12803865	Treatment	1																CQ
12803865	Treatment	2																CQ+KET
12806460			da, Silva. R. S.;Pinto, A. Y.;Calvosa, V. S.;de, S. J. M.	2003	Short course schemes for vivax malaria treatment	Brazil (BRA)	Portuguese		Yes	No	180	No	Yes	No	No	No	No					Unchecked	Unchecked	Unchecked	Unchecked										Incomplete
12806460	Treatment	1																AS+PQ
12806460	Treatment	2																CQ+PQ
12806460	Treatment	3																AS+PQ
12806460	Treatment	4																AS+PQ
12806460	Treatment	5																AS+PQ
12806460	Treatment	6																AS+PQ
12806460	Treatment	7																AS+PQ
12806460	Treatment	8																CQ+PQ
12812353			Roche, J.;Guerra-Neira, A.;Raso, J.;Benito, A.	2003	Surveillance of in vivo resistance of Plasmodium falciparum to antimalarial drugs from 1992 to 1999 in Malabo (Equatorial Guinea)	Equatorial Guinea (GNQ)	English		No	No	14	Yes	No	No	No	No	No					Unchecked	Unchecked	Unchecked	Unchecked										Incomplete
12812355			Marquino, W.;Huilca, M.;Calampa, C.;Falconi, E.;Cabezas, C.;Naupay, R.;Ruebush, T. K., 2nd	2003	Efficacy of mefloquine and a mefloquine-artesunate combination therapy for the treatment of uncomplicated Plasmodium falciparum malaria in the Amazon Basin of Peru	Peru (PER)	English		Yes	Not Specified	28	Yes	No	No	No	No	No					Unchecked	Unchecked	Unchecked	Unchecked										Incomplete
12812355	Treatment	1																AS+MQ
12812355	Treatment	2																MQ
12812357			Suputtamongkol, Y.;Chindarat, S.;Silpasakorn, S.;Chaikachonpatd, S.;Lim, K.;Chanthapakajee, K.;Kaewkaukul, N.;Thamlikitkul, V.	2003	The efficacy of combined mefloquine-artesunate versus mefloquine-primaquine on subsequent development of Plasmodium falciparum gametocytemia	Thailand (THA)	English		Yes	No	42	Yes	No	No	No	No	No					Unchecked	Unchecked	Unchecked	Unchecked										Incomplete
12812357	Treatment	1																AS+MQ
12812357	Treatment	2																MQ+PQ
12818776			Dubos, F.;Delattre, P.;Demar, M.;Carme, B.	2003	Efficacy and tolerance of mefloquine in the treatment of infants and children with Plasmodium falciparum malaria	Guyana (GUY)	French															Unchecked	Unchecked	Unchecked	Unchecked										Incomplete
12875290			Sumawinata, I. W.;Bernadeta;Leksana, B.;Sutamihardja, A.;Purnomo;Subianto, B.;Sekartuti;Fryauff, D. J.;Baird, J. K.	2003	Very high risk of therapeutic failure with chloroquine for uncomplicated Plasmodium falciparum and P. vivax malaria in Indonesian Papua	Indonesia (IDN)	English		No	No	28	Yes	Yes	No	No	No	Yes					Unchecked	Unchecked	Unchecked	Unchecked										Incomplete
12875290	Treatment	1																CQ
12875290	Treatment	2																CQ
12875290	Treatment	3																CQ
12887037			Rwagacondo, C. E.;Niyitegeka, F.;Sarushi, J.;Karema, C.;Mugisha, V.;Dujardin, J. C.;Van, O. C.;van, d. E. J.;D'Alessandro, U.	2003	Efficacy of amodiaquine alone and combined with sulfadoxine-pyrimethamine and of sulfadoxine pyrimethamine combined with artesunate	Rwanda (RWA)	English		Yes	No	28	Yes	No	No	No	No	No					Unchecked	Unchecked	Unchecked	Unchecked										Incomplete
12887037	Treatment	1																AS+SP
12887037	Treatment	3																AQ+SP
12887037	Treatment	4																AQ
12932090			Silachamroon, U.;Krudsood, S.;Treeprasertsuk, S.;Wilairatana, P.;Chalearmrult, K.;Mint, H. Y.;Maneekan, P.;White, N. J.;Gourdeuk, V. R.;Brittenham, G. M.;Looareesuwan, S.	2003	Clinical trial of oral artesunate with or without high-dose primaquine for the treatment of vivax malaria in Thailand	Thailand (THA)	English		Yes	Not Specified	28	No	Yes	No	No	No	No					Unchecked	Unchecked	Unchecked	Unchecked										Incomplete
12932090	Treatment	1																AS
12932090	Treatment	2																AS+PQ
12932090	Treatment	3																AS
12932090	Treatment	4																AS+PQ
12932091			Sutherland, C. J.;Drakeley, C. J.;Obisike, U.;Coleman, R.;Jawara, M.;Targett, G. A.;Milligan, P.;Pinder, M.;Walraven, G.	2003	The addition of artesunate to chloroquine for treatment of Plasmodium falciparum malaria in Gambian children delays, but does not prevent treatment failure	Gambia (GMB)	English		Yes	No	28	Yes	No	No	No	No	No		AFR	F	Yes	Unchecked	Checked	Unchecked	Unchecked		No		Yes	1502	966	536	1068	532	Complete
12932091	Treatment	1																AS+CQ
12932091	Treatment	2																CQ
12932091	Tdr Inclusion Criteria	1																																		Age (months)		12	108			Complete
12932091	Tdr Inclusion Criteria	2																																		Weight (kg)		5				Complete
12932091	Tdr Inclusion Criteria	3																																		Ability to consume oral medication						Complete
12932091	Tdr Inclusion Criteria	4																																		Informed Consent given					100	Complete
12932091	Tdr Inclusion Criteria	5																																		History of fever or current fever						Complete
12932091	Tdr Inclusion Criteria	6																																		Parasitemia (parasites/µl)		500			59	Complete
12932091	Tdr Inclusion Criteria	7																																		Proximity to accommodation					57	Complete
12932091	Tdr Exclusion Criteria	1																																									Other concomitant illness
12932091	Tdr Exclusion Criteria	2																																									Presence of mixed/specific plasmodium sp
12932091	Tdr Exclusion Criteria	3																																									Recent antimalarial drug use and antimalarial vaccine						110
12932091	Tdr Exclusion Criteria	4																																									Packed Volume Cells (%)					<20%	29
12932091	Tdr Exclusion Criteria	5																																									Severe malaria
12932091	Tdr Exclusion Criteria	6																																									Chronic underlying disease
12932091	Tdr Exclusion Criteria	7																																									Severe vomiting or diarrhoea						51
12932091	Tdr Baseline Information	1
12932091	Tdr Baseline Information	2
12932091	Tdr Baseline Information	3
12932091	Tdr Baseline Information	4
12943982			Ezard, N.;Burns, M.;Lynch, C.;Cheng, Q.;Edstein, M. D.	2003	Efficacy of chloroquine in the treatment of uncomplicated Plasmodium falciparum infection in East Timor, 2000	Timor-Leste (TLS)	English		No	No	28	Yes	No	No	No	No	No					Unchecked	Unchecked	Unchecked	Unchecked										Incomplete
12943982	Treatment	1																CQ
12943984			Valibayov, A.;Abdullayev, F.;Mammadov, S.;Gasimov, E.;Sabatinelli, G.;Kondrachine, A. V.;Ringwald, P.	2003	Clinical efficacy of chloroquine followed by primaquine for Plasmodium vivax treatment in Azerbaijan	Azerbaijan (AZE)	English		No	No	28	No	Yes	No	No	No	No					Unchecked	Unchecked	Unchecked	Unchecked										Incomplete
12943984	Treatment	1																CQ+PQ
12943984	Treatment	2																CQ
12950663			Berens, N.;Schwoebel, B.;Jordan, S.;Vanisaveth, V.;Phetsouvanh, R.;Christophel, E. M.;Phompida, S.;Jelinek, T.	2003	Plasmodium falciparum: correlation of in vivo resistance to chloroquine and antifolates with genetic polymorphisms in isolates from the south of Lao PDR	Lao People's Democratic Republic (LAO)	English		No	No	14	Yes	No	No	No	No	No					Unchecked	Unchecked	Unchecked	Unchecked										Incomplete
12971556			Krudsood, S.;Chalermrut, K.;Pengruksa, C.;Srivilairit, S.;Silachamroon, U.;Treeprasertsuk, S.;Kano, S.;Brittenham, G. M.;Looareesuwan, S.	2003	Comparative clinical trial of two-fixed combinations dihydroartemisinin-napthoquine-trimethoprim (DNP) and artemether-lumefantrine (Coartem/Riamet) in the treatment of acute uncomplicated falciparum malaria in Thailand	Thailand (THA)	English		Yes	No	28	Yes	No	No	No	No	No					Unchecked	Unchecked	Unchecked	Unchecked										Incomplete
12971556	Treatment	1																AL
12971556	Treatment	2																DHA+NQ+TR
13687558			Basavaraj, H. R.	1960	Observations on the treatment of 678 malaria cases with primaquine in an area free from maiaria transmission in Mysore State, India	India (IND)	English		No	No	480	Yes	Yes	No	Yes	No	Yes					Unchecked	Unchecked	Unchecked	Unchecked										Incomplete
13687558	Treatment	1																CQ+PQ
13793053			Alving, A. S.;Johnson, C. F.;Tarlov, A. R.;Brewer, G. J.;Kellermeyer, R. W.;Carson, P. E.	1960	Mitigation of the haemolytic effect of primaquine and enhancement of its action against exoerythrocytic forms of the Chesson strain of Piasmodium vivax by intermittent regimens of drug administration: a preliminary report	United States of America (USA)	English		No	No	120	No	Yes	No	No	No	No					Unchecked	Unchecked	Unchecked	Unchecked										Incomplete
14499040			Machado, R. L.;de, F. F. A. F.;Calvosa, V. S.;Figueredo, M. C.;Nascimento, J. M.;Povoa, M. M.	2003	Correlation between Plasmodium vivax variants in Belem, Para State, Brazil and symptoms and clearance of parasitaemia	Brazil (BRA)	English		No	Not Specified	28	No	Yes	No	No	No	No					Unchecked	Unchecked	Unchecked	Unchecked										Incomplete
14499040	Treatment	1																CQ+PQ
14513939			Molta, N. B.;Watila, I. M.;Akpede, G. O.;Ekanem, O. J.	2001	Preliminary assessment of the efficacy of mefloquine/-sulphadoxine/ pyrimethamine combination in the treatment of uncomplicated malaria in children in North Eastern Nigeria	Nigeria (NGA)	English		No	No	7	Yes	No	No	Yes	No	No					Unchecked	Unchecked	Unchecked	Unchecked										Incomplete
14513939	Treatment	1																MQ+SP
14516297			Kazadi, W. M.;Vong, S.;Makina, B. N.;Mantshumba, J. C.;Kabuya, W.;Kebela, B. I.;Ngimbi, N. P.	2003	Assessing the efficacy of chloroquine and sulfadoxine-pyrimethamine for treatment of uncomplicated Plasmodium falciparum malaria in the Democratic Republic of Congo	Congo (Democratic Republic of the) (COD)	English		Yes	No	14	Yes	No	No	No	No	No					Unchecked	Unchecked	Unchecked	Unchecked										Incomplete
14521743			Guo, W. Z.;Guo, X. B.;Zheng, Q. J.;Tan, B.;Chen, R. J.;Ou, F. Z.;Fu, L. C.	2003	A randomized comparative study of naphtoquine, mefloquine and artsunate in the treatment of falciparum malaria	China (CHN)	Chinese															Unchecked	Unchecked	Unchecked	Unchecked										Incomplete
14523765			Mayxay, M.;Newton, P. N.;Khanthavong, M.;Tiengkham, P.;Phetsouvanh, R.;Phompida, S.;Brockman, A.;White, N. J.	2003	Chloroquine versus sulfadoxine-pyrimethamine for treatment of Plasmodium falciparum malaria in Savannakhet Province, Lao People's Democratic Republic: an assessment of national antimalarial drug recommendations	Lao People's Democratic Republic (LAO)	English		Yes	No	42	Yes	No	No	No	No	No		SEAR	F	Yes	Unchecked	Checked	Checked	Unchecked		No		No	1291	1191	100	333	233	Complete
14523765	Treatment	1																SP
14523765	Treatment	2																CQ
14523765	Tdr Inclusion Criteria	1																																		Age (months)		60			77	Complete
14523765	Tdr Inclusion Criteria	2																																		Temperature (°C)		37.5				Complete
14523765	Tdr Inclusion Criteria	3																																		Agreement to follow-up					39	Complete
14523765	Tdr Inclusion Criteria	4																																		Informed Consent given					45	Complete
14523765	Tdr Inclusion Criteria	5																																		History of fever or current fever						Complete
14523765	Tdr Inclusion Criteria	6																																		Parasitemia (parasites/µl)		5000	100000		59	Complete
14523765	Tdr Exclusion Criteria	1																																									Presence of mixed/specific plasmodium sp						36
14523765	Tdr Exclusion Criteria	2																																									Severe malaria						68
14523765	Tdr Exclusion Criteria	3																																									Recent antimalarial drug use and antimalarial vaccine						68
14523765	Tdr Exclusion Criteria	4																																									Hypersensitivity or allergy to medication
14523765	Tdr Baseline Information	1
14523765	Tdr Baseline Information	2
14523765	Tdr Baseline Information	3
14523765	Tdr Baseline Information	4
14523765	Tdr Baseline Information	5
14523765	Tdr Baseline Information	6
14562530			Fehintola, F. A.;Adedeji, A. A.;Sowunmi, A.	2002	Comparative efficacy of chloroquine and cotrimoxazole in the treatment of acute uncomplicated falciparum malaria in Nigerian children	Nigeria (NGA)	English		Yes	No	Not Specified	Yes	No	No	No	No	Not Specified					Unchecked	Unchecked	Unchecked	Unchecked										Incomplete
14562530	Treatment	2																Cotrimoxazole (3 days)
14562530	Treatment	3																Cotrimoxazole (5 days)
14582335			Blair, S.;Lopez, M. L.;Pineros, J. G.;Alvarez, T.;Tobon, A.;Carmona, J.	2003	Therapeutic efficacy of 3 treatment protocols for non-complicated Plasmodium falciparum malaria, Antioquia, Colombia, 2002	Colombia (COL)	Spanish															Unchecked	Unchecked	Unchecked	Unchecked										Incomplete
14584383			van den Broek, IV; Gatkoi, T; Lowoko, B; Nzila A; Ochong E; Keus K.	2003	Chloroquine, sulfadoxine-pyrimethamine and amodiaquine efficacy for the treatment of uncomplicated Plasmodium falciparum malaria in Upper Nile, south Sudan	Sudan (SDN)	English		Yes	No	14	Yes	No	No	No	No	No					Unchecked	Unchecked	Unchecked	Unchecked										Incomplete
14614665			Borrmann, S.;Faucher, J. F.;Bagaphou, T.;Missinou, M. A.;Binder, R. K.;Pabisch, S.;Rezbach, P.;Matsiegui, P. B.;Lell, B.;Miller, G.;Kremsner, P. G.	2003	Atovaquone and proguanil versus amodiaquine for the treatment of Plasmodium falciparum malaria in African infants and young children	Gabon (GAB)	English		Yes	No	28	Yes	No	No	No	No	No					Unchecked	Unchecked	Unchecked	Unchecked										Incomplete
14614665	Treatment	1																AV-PG
14614665	Treatment	2																AQ
14614668			Nguyen, M. H.;Davis, T. M.;Cox-Singh, J.;Hewitt, S.;Tran, Q. T.;Tran, B. K.;Nguyen, T. H.;Vo, N. P.;Doan, H. N.;Le, D. C.	2003	Treatment of uncomplicated falciparum malaria in southern Vietnam: can chloroquine or sulfadoxine-pyrimethamine be reintroduced in combination with artesunate?	Viet Nam (VNM)	English		Yes	Not Specified	28	Yes	No	No	No	No	Yes					Unchecked	Unchecked	Unchecked	Unchecked										Incomplete
14614668	Treatment	1																AS+CQ
14614668	Treatment	2																AS+CQ
14614668	Treatment	3																AS+SP
14614668	Treatment	4																AS+SP
14628338			Wang, J. Y.;Shan, C. Q.;Fu, D. D.;Sun, Z. W.;Ding, D. B.	2003	Efficacy of naphthoquine, artemisinine and a combination of the two drugs in the treatment of falciparum malaria	China (CHN)	Chinese				28	Yes	No	No	No	No	No					Unchecked	Unchecked	Unchecked	Unchecked										Incomplete
14636982			Gomez, E. A.;Jurado, M. H.;Cambon, N.	2003	Randomised efficacy and safety study of two 3-day artesunate rectal capsule/mefloquine regimens versus artesunate alone for uncomplicated malaria in Ecuadorian children	Ecuador (ECU)	English		Yes	Not Specified	28	Yes	No	No	No	No	No					Unchecked	Unchecked	Unchecked	Unchecked										Incomplete
14636982	Treatment	1																AS+MQ
14636982	Treatment	2																AS
14636982	Treatment	3																AS+MQ
14648211			Hau, I.;Seringe, S.;Aberrane, S.;De, l. R. F.;Delacourt, C.;Cohen, R.;Reinert, P.;Ovetchkine, P.	2004	Halofantrine efficacy in non-immune children with imported acute Plasmodium falciparum malaria Infection	France (FRA)	English		No	No	40	Yes	No	No	No	No	No					Unchecked	Unchecked	Unchecked	Unchecked										Incomplete
14648211	Treatment	1																HL
14680202			Mohapatra, P. K.;Namchoom, N. S.;Prakash, A.;Bhattacharya, D. R.;Goswami, B. K.;Mahanta, J.	2003	Therapeutic efficacy of anti-malarials in Plasmodium falciparum malaria in an Indo-Myanmar border area of Arunachal Pradesh	India (IND)	English		No	No	28	Yes	No	No	No	No	No		SEAR	F	Yes	Unchecked	Checked	Unchecked	Unchecked		No		No	891	833	58	265	207	Complete
14680202	Treatment	1																CQ
14680202	Tdr Inclusion Criteria	1																																		Age (months)		12				Complete
14680202	Tdr Inclusion Criteria	2																																		Agreement to follow-up						Complete
14680202	Tdr Inclusion Criteria	3																																		Informed Consent given						Complete
14680202	Tdr Inclusion Criteria	4																																		History of fever or current fever						Complete
14680202	Tdr Inclusion Criteria	5																																		Parasitemia (parasites/µl)		1000	100000			Complete
14680202	Tdr Exclusion Criteria	1																																									Women whit a history of missed period
14680202	Tdr Exclusion Criteria	2																																									Presence of mixed/specific plasmodium sp						75
14680202	Tdr Exclusion Criteria	3																																									Hypersensitivity or allergy to medication
14680202	Tdr Exclusion Criteria	4																																									Severe malnutrition
14680202	Tdr Exclusion Criteria	5																																									Haemoglobil (g/dl)
14680202	Tdr Exclusion Criteria	6																																									Severe malaria
14680202	Tdr Exclusion Criteria	7																																									Other concomitant illness
14680202	Tdr Baseline Information	1
14680202	Tdr Baseline Information	2
14680202	Tdr Baseline Information	3
14685624			Pinto, A. Y.;Ventura, A. M.;Calvosa, V. S.;Silva, F. M. G.;Santos, M. A.;Silva, R. S.;Souza, J. M.	1998	Clinical efficacy of four schemes for vivax malaria treatment in children	Brazil (BRA)	Portuguese															Unchecked	Unchecked	Unchecked	Unchecked										Incomplete
14695094			Ruebush, T. K., 2nd;Zegarra, J.;Cairo, J.;Andersen, E. M.;Green, M.;Pillai, D. R.;Marquino, W.;Huilca, M.;Arevalo, E.;Garcia, C.;Solary, L.;Kain, K. C.	2003	Chloroquine-resistant Plasmodium vivax malaria in Peru	Peru (PER)	English		No	No	28	No	Yes	No	No	No	No					Unchecked	Unchecked	Unchecked	Unchecked										Incomplete
14695094	Treatment	1																CQ
14695095			Doan, H. N.;Taylor, W. R.;Nguyen, D. T.;Tran, T. U.;Fryauff, D. J.;Susanti, I.;Gomez-Saladin, E.;Le, D. C.;Baird, J. K.	2003	Short report: in vivo sensitivity of Plasmodium falciparum to halofantrine in southern central Vietnam	Viet Nam (VNM)	English		No	No	28	Yes	No	No	No	No	Yes					Unchecked	Unchecked	Unchecked	Unchecked										Incomplete
14695095	Treatment	1																HL
14723988			Tran, T. H.;Dolecek, C.;Pham, P. M.;Nguyen, T. D.;Nguyen, T. T.;Le, H. T.;Dong, T. H.;Tran, T. T.;Stepniewska, K.;White, N. J.;Farrar, J.	2004	Dihydroartemisinin-piperaquine against multidrug-resistant Plasmodium falciparum malaria in Vietnam: randomised clinical trial	Viet Nam (VNM)	English		Yes	No	56	Yes	No	No	No	No	No					Unchecked	Unchecked	Unchecked	Unchecked										Incomplete
14723988	Treatment	1																AS+MQ
14723988	Treatment	2																AS+MQ
14723988	Treatment	3																DHA-PQP-TR
14723988	Treatment	4																DHA-PQP
14723988	Treatment	5																DHA-PQP-TR
14728606			Ndyomugyenyi, R.;Magnussen, P.;Clarke, S.	2004	The efficacy of chloroquine, sulfadoxine-pyrimethamine and a combination of both for the treatment of uncomplicated Plasmodium falciparum malaria in an area of low transmission in western Uganda	Uganda (UGA)	English		Yes	No	14	Yes	No	No	No	No	No					Unchecked	Unchecked	Unchecked	Unchecked										Incomplete
14752875			Eibach, D.;Ceron, N.; Krishnalall, K.; Carter, K.;Bonnot, G.; Bienvenu, A; Picot, S.	2012	Therapeutic efficacy of artemether-lumefantrine for Plasmodium vivax infections in a prospective study in Guyana	Guyana (GUY)	English		No	No	28	No	Yes	No	No	No	No					Unchecked	Unchecked	Unchecked	Unchecked										Incomplete
14752875	Treatment	1																AL+PQ
14754489			Sodahlon, Y. K.;Agbo, K.;Morgah, K.;Adjogble, K.;Avodagbe, A.;Djadou, K. E.;Dekou, K.;Pignandi, A.;Kassankogno, Y.;Sukwa, T.;Penali, K. L.;Millet, P.;Malvy, J. M.	2003	Chloroquine efficacy in the treatment of uncomplicated malaria at three sentinel sites in northern Togo	Togo (TGO)	English		No	No	14	Yes	No	No	No	No	No					Unchecked	Unchecked	Unchecked	Unchecked										Incomplete
14757706			Plowe, C. V.;Kublin, J. G.;Dzinjalamala, F. K.;Kamwendo, D. S.;Mukadam, R. A.;Chimpeni, P.;Molyneux, M. E.;Taylor, T. E.	2004	Sustained clinical efficacy of sulfadoxine-pyrimethamine for uncomplicated falciparum malaria in Malawi after 10 years as first line treatment: five year prospective study	Malawi (MWI)	English		No	No	28	Yes	No	No	No	No	No					Unchecked	Unchecked	Unchecked	Unchecked										Incomplete
14757706	Treatment	1																SP
14762633			Pinto, A. Y.;Azevedo, C. H.;da, S. J. B.;de, S. J. M.	2003	Assessment of chloroquine single dose treatment of malaria due to Plasmodium vivax in Brazilian Amazon	Brazil (BRA)	English		Yes	Yes	28	No	Yes	No	No	No	No					Unchecked	Unchecked	Unchecked	Unchecked										Incomplete
14762633	Treatment	1																CQ+Placebo+PQ
14762633	Treatment	2																CQ+PQ
14976608			Borrmann, S.;Adegnika, A. A.;Matsiegui, P. B.;Issifou, S.;Schindler, A.;Mawili-Mboumba, D. P.;Baranek, T.;Wiesner, J.;Jomaa, H.;Kremsner, P. G.	2004	Fosmidomycin-clindamycin for Plasmodium falciparum Infections in African children	Gabon (GAB)	English		Yes	No	28	Yes	No	No	No	No	No					Unchecked	Unchecked	Unchecked	Unchecked										Incomplete
14993623			Nsimba, B.;Malonga, D. A.;Mouata, A. M.;Louya, F.;Kiori, J.;Malanda, M.;Yocka, D.;Oko-Ossho, J.;Ebata-Mongo, S.;Le, B. J.	2004	Efficacy of sulfadoxine/pyrimethamine in the treatment of uncomplicated Plasmodium falciparum malaria in Republic of Congo	Congo (Democratic Republic of the) (COD)	English		Yes	No	14	Yes	No	No	No	No	No					Unchecked	Unchecked	Unchecked	Unchecked										Incomplete
15022776			Parez, N.;Begue, P.;Pillon, V.;Quinet, B.;Grimprel, E.	2003	Treatment of uncomplicated Plasmodium falciparum malaria in children: comparison of halofantrine with mefloquine	TRAVELLERS	French															Unchecked	Unchecked	Unchecked	Unchecked										Incomplete
15024927			Leslie, T.;Rab, M. A.;Ahmadzai, H.;Durrani, N.;Fayaz, M.;Kolaczinski, J.;Rowland, M.	2004	Compliance with 14-day primaquine therapy for radical cure of vivax malaria--a randomized placebo-controlled trial comparing unsupervised with supervised treatment	Pakistan (PAK)	English		Yes	Not Specified	270	No	Yes	No	No	No	No					Unchecked	Unchecked	Unchecked	Unchecked										Incomplete
15024927	Treatment	1																CQ+PQ
15024927	Treatment	2																CQ+PQ
15024927	Treatment	3																CQ+Placebo
15024929			Smithuis, F.;van, d. B. I.;Katterman, N.;Kyaw, M. K.;Brockman, A.;Lwin, S.;White, N. J.	2004	Optimising operational use of artesunate-mefloquine: a randomised comparison of four treatment regimens	Myanmar (MMR)	English		Yes	Not Specified	42	Yes	No	No	No	No	Yes					Unchecked	Unchecked	Unchecked	Unchecked										Incomplete
15024929	Treatment	1																AS+MQ
15024929	Treatment	2																AS+MQ
15024929	Treatment	3																AS+MQ
15024929	Treatment	4																AS+MQ
15040556			Abacassamo, F.;Enosse, S.;Aponte, J. J.;Gomez-Olive, F. X.;Quinto, L.;Mabunda, S.;Barreto, A.;Magnussen, P.;Ronn, A. M.;Thompson, R.;Alonso, P. L.	2004	Efficacy of chloroquine, amodiaquine, sulphadoxine-pyrimethamine and combination therapy with artesunate in Mozambican children with non-complicated malaria	Mozambique (MOZ)	English		Yes		21	Not Specified	No	No	No	No	No					Unchecked	Unchecked	Unchecked	Unchecked										Incomplete
15040557			Giao, P. T.;de, V. P. J.;Hung, l. Q.;Binh, T. Q.;Nam, N. V.;Kager, P. A.	2004	CV8, a new combination of dihydroartemisinin, piperaquine, trimethoprim and primaquine, compared with atovaquone-proguanil against falciparum malaria in Vietnam	Viet Nam (VNM)	English		Yes	Not Specified	28	Yes	No	No	No	No	No					Unchecked	Unchecked	Unchecked	Unchecked										Incomplete
15040557	Treatment	1																DHAPQP+TP+PQ
15040557	Treatment	2																AV+PG
15040558			Avila, J. C.;Villaroel, R.;Marquino, W.;Zegarra, J.;Mollinedo, R.;Ruebush, T. K.	2004	Efficacy of mefloquine and mefloquine-artesunate for the treatment of uncomplicated Plasmodium falciparum malaria in the Amazon region of Bolivia	Bolivia (Plurinational State of) (BOL)	English		Yes	Not Specified	28	Yes	No	No	No	No	No					Unchecked	Unchecked	Unchecked	Unchecked										Incomplete
15040558	Treatment	1																AS+MQ
15040558	Treatment	2																MQ
15040559			Talisuna, A. O.;Nalunkuma-Kazibwe, A.;Bakyaita, N.;Langi, P.;Mutabingwa, T. K.;Watkins, W. W.;Van, M. E.;D'Alessandro, U.;Egwang, T. G.	2004	Efficacy of sulphadoxine-pyrimethamine alone or combined with amodiaquine or chloroquine for the treatment of uncomplicated falciparum malaria in Ugandan children	Uganda (UGA)	English		No	No	28	Yes	No	No	No	No	No					Unchecked	Unchecked	Unchecked	Unchecked										Incomplete
15040559	Treatment	1																SP
15040559	Treatment	2																CQ+SP
15040559	Treatment	3																AQ+SP
15047537			Pukrittayakamee, S.;Chotivanich, K.;Chantra, A.;Clemens, R.;Looareesuwan, S.;White, N. J.	2004	Activities of artesunate and primaquine against asexual- and sexual-stage parasites in falciparum malaria	Thailand (THA)	English		Yes	Not Specified	28	Yes	No	No	No	No	No					Unchecked	Unchecked	Unchecked	Unchecked										Incomplete
15047537	Treatment	1																AS
15047537	Treatment	2																QN+PQ
15047537	Treatment	3																QN+TET
15047537	Treatment	4																AS+PQ
15047537	Treatment	5																QN
15047537	Treatment	6																QN+PQ
15049119			Leal, O.;Leal, E. A.;Borges, J. F. R.;Paez, M. L.;Teodosio, S.;Tavares-Neto, J.	2003	Clinical-parasitological response to treatment with quinine associated to doxycycline in uncomplicated falciparum malaria	Brazil (BRA)	Portuguese															Unchecked	Unchecked	Unchecked	Unchecked										Incomplete
15078261			Barennes, H.;Nagot, N.;Valea, I.;Koussoube-Balima, T.;Ouedraogo, A.;Sanou, T.;Ye, S.	2004	A randomized trial of amodiaquine and artesunate alone and in combination for the treatment of uncomplicated falciparum malaria in children from Burkina Faso	Burkina Faso (BFA)	English		Yes	No	28	Yes	No	No	No	No	No					Unchecked	Unchecked	Unchecked	Unchecked										Incomplete
15078261	Treatment	1																AS+AQ
15078261	Treatment	2																AS
15078261	Treatment	3																AQ
15078262			Checchi, F.;Piola, P.;Kosack, C.;Ardizzoni, E.;Klarkowski, D.;Kwezi, E.;Priotto, G.;Balkan, S.;Bakyaita, N.;Brockman, A.;Guthmann, J. P.	2004	Antimalarial efficacy of sulfadoxine-pyrimethamine, amodiaquine and a combination of chloroquine plus sulfadoxine-pyrimethamine in Bundi Bugyo, western Uganda	Uganda (UGA)	English		No	Not Specified	28	Yes	No	No	No	No	No					Unchecked	Unchecked	Unchecked	Unchecked										Incomplete
15078262	Treatment	1																AQ
15078262	Treatment	2																CQ+SP
15078262	Treatment	3																SP
15115123			Rojanawatsirivej, C.;Vijaykadga, S.;Amklad, I.;Wilairatna, P.;Looareesuwan, S.	2003	Monitoring the therapeutic efficacy of antimalarials against uncomplicated falciparum malaria in Thailand	Thailand (THA)	English		No	Not Specified	28	Yes	No	No	No	No	No					Unchecked	Unchecked	Unchecked	Unchecked										Incomplete
15115123	Treatment	1																AS+MQ+PQ
15115123	Treatment	2																AL+PQ
15115123	Treatment	3																AS+MQ+PQ
15115123	Treatment	4																MQ+PQ
15115124			Wattanakoon, Y.;Chittamas, S.;Pornkulprasit, V.;Kanda, T.;Thimasarn, K.;Rojanawatsirivej, C.;Looareesuwan, S.;Bunnag, D.	2003	Six-years monitoring the efficacy of the combination of artesunate and mefloquine for the treatment of uncomplicated falciparum malaria	Thailand (THA)	English		No	No	42	Yes	No	No	No	No	No					Unchecked	Unchecked	Unchecked	Unchecked										Incomplete
15115124	Treatment	1																AS+MQ
15117306			Sowunmi, A.;Fehintola, F. A.;Adedeji, A. A.;Gbotosho, G. O.;Falade, C. O.;Tambo, E.;Fateye, B. A.;Happi, T. C.;Oduola, A. M.	2004	Open randomized study of pyrimethamine-sulphadoxine vs. pyrimethamine-sulphadoxine plus probenecid for the treatment of uncomplicated Plasmodium falciparum malaria in children	Nigeria (NGA)	English		Yes	No	28	Yes	No	No	No	No	No		AFR	F	Yes	Unchecked	Checked	Unchecked	Unchecked		No		Yes	529	376	153	313	160	Complete
15117306	Treatment	1																SP
15117306	Treatment	2																SP+Probenecid
15117306	Tdr Inclusion Criteria	1																																		Age (months)			144			Complete
15117306	Tdr Inclusion Criteria	2																																		Temperature (°C)		37.4				Complete
15117306	Tdr Inclusion Criteria	3																																		Parasitemia (parasites/µl)		2000				Complete
15117306	Tdr Inclusion Criteria	4																																		Informed Consent given						Complete
15117306	Tdr Inclusion Criteria	5																																		History of fever or current fever						Complete
15117306	Tdr Exclusion Criteria	1																																									Other concomitant illness
15117306	Tdr Exclusion Criteria	2																																									Hypersensitivity or allergy to medication
15117306	Tdr Exclusion Criteria	3																																									Recent antimalarial drug use and antimalarial vaccine
15117306	Tdr Exclusion Criteria	4																																									Severe malaria
15117306	Tdr Exclusion Criteria	5																																									Chronic underlying disease
15117306	Tdr Exclusion Criteria	6																																									Severe malnutrition
15117306	Tdr Exclusion Criteria	7																																									Presence of mixed/specific plasmodium sp
15117306	Tdr Exclusion Criteria	8																																									Hepatic impairment
15117306	Tdr Exclusion Criteria	9																																									Heart disease
15117306	Tdr Exclusion Criteria	10																																									Renal impairment
15117306	Tdr Baseline Information	1
15117306	Tdr Baseline Information	2
15117306	Tdr Baseline Information	3
15117306	Tdr Baseline Information	4
15117306	Tdr Baseline Information	5
15117306	Tdr Baseline Information	6
15119078			Biswas, S.;Valecha, N.;Tyagi, P. K.;Phookan, S.;Dev, V.;Sharma, S. K.;Subbarao, S. K.	2003	Assessment of therapeutic efficacy of chloroquine and sulphadoxine-pyrimethamine in uncomplicated falciparum malaria	India (IND)	English		No	No	28	Yes	No	No	No	No	No		SEAR	F	Yes	Unchecked	Checked	Unchecked	Unchecked		No		No	3872	3507	365	497	132	Complete
15119078	Treatment	1																SP
15119078	Treatment	2																CQ
15119078	Tdr Inclusion Criteria	1																																		Temperature (°C)		37.5				Complete
15119078	Tdr Inclusion Criteria	2																																		Agreement to follow-up						Complete
15119078	Tdr Inclusion Criteria	3																																		Informed Consent given						Complete
15119078	Tdr Inclusion Criteria	4																																		History of fever or current fever						Complete
15119078	Tdr Inclusion Criteria	5																																		Parasitemia (parasites/µl)		1000	100000			Complete
15119078	Tdr Exclusion Criteria	1																																									Unable to stand up or eat
15119078	Tdr Exclusion Criteria	2																																									Pregnancy
15119078	Tdr Exclusion Criteria	3																																									Hypersensitivity or allergy to medication
15119078	Tdr Exclusion Criteria	4																																									Recent antimalarial drug use and antimalarial vaccine
15119078	Tdr Exclusion Criteria	5																																									Severe malaria
15119078	Tdr Exclusion Criteria	6																																									Individuals with febrile disease
15119078	Tdr Exclusion Criteria	7																																									Severe vomiting or diarrhoea
15119078	Tdr Exclusion Criteria	8																																									Severe malnutrition
15119078	Tdr Exclusion Criteria	9																																									Presence of mixed/specific plasmodium sp						80
15119078	Tdr Exclusion Criteria	10																																									History of convulsions
15119078	Tdr Exclusion Criteria	11																																									Impaired consciousness
15119078	Tdr Baseline Information	1
15134583			Muller, O.;Traore, C.;Kouyate, B.	2004	Efficacy of pyrimethamine-sulfadoxine in young children with uncomplicated falciparum malaria in rural Burkina Faso	Burkina Faso (BFA)	English		No	No	14	Yes	No	No	No	No	No					Unchecked	Unchecked	Unchecked	Unchecked										Incomplete
15138082			Rahman, M.;Rahman, R.;Bangali, M.;Das, S.;Talukder, M. R.;Ringwald, P.	2004	Efficacy of combined chloroquine and sulfadoxine-pyrimethamine in uncomplicated Plasmodium falciparum malaria in Bangladesh	Bangladesh (BGD)	English		No	No	28	Yes	No	No	No	No	No					Unchecked	Unchecked	Unchecked	Unchecked										Incomplete
15138082	Treatment	1																CQ+SP
15155977			Sutanto, I.;Supriyanto, S.;Ruckert, P.;Purnomo;Maguire, J. D.;Bangs, M. J.	2004	Comparative efficacy of chloroquine and sulfadoxine-pyrimethamine for uncomplicated Plasmodium falciparum malaria and impact on gametocyte carriage rates in the East Nusatenggara province of Indonesia	Indonesia (IDN)	English		Yes	Not Specified	28	Yes	No	No	No	No	No					Unchecked	Unchecked	Unchecked	Unchecked										Incomplete
15155977	Treatment	1																SP
15155977	Treatment	2																CQ
15183620			Alloueche, A.;Bailey, W.;Barton, S.;Bwika, J.;Chimpeni, P.;Falade, C. O.;Fehintola, F. A.;Horton, J.;Jaffar, S.;Kanyok, T.;Kremsner, P. G.;Kublin, J. G.;Lang, T.;Missinou, M. A.;Mkandala, C.;Oduola, A. M.;Premji, Z.;Robertson, L.;Sowunmi, A.;Ward, S. A.;Winstanley, P. A.	2004	Comparison of chlorproguanil-dapsone with sulfadoxine-pyrimethamine for the treatment of uncomplicated falciparum malaria in young African children: double-blind randomised controlled trial	MULTICENTER	English		Yes	Yes	14	Yes	No	No	No	No	No					Unchecked	Unchecked	Unchecked	Unchecked										Incomplete
15189457			Ndayiragije, A. and Niyungeko, D. and Karenzo, J. and Niyungeko, E. and Barutwanayo, M. and Ciza, A. and Bosman, A. and Moyou-Somo, R. and Nahimana, A. and Nyarushatsi, J. P. and Barihuta, T. and Mizero, L. and Ndaruhutse, J. and Delacollette, C. and Ringwald, P. and Kamana, J.	2004	Efficacy of artemisinin derivative combination therapy for the treatment of uncomplicated falciparum malaria in Burundi. [French]	Burundi (BDI)	French		Not Specified	Not Specified	21	Yes	No	No	No	No	No					Unchecked	Unchecked	Unchecked	Unchecked										Incomplete
15189457	Treatment	1																Artesunate+Amodiaquine
15189457	Treatment	2																Artemether-Lumefantrine
15228253			Priotto, G.;Kabakyenga, J.;Pinoges, L.;Ruiz, A.;Eriksson, T.;Coussement, F.;Ngambe, T.;Taylor, W. R.;Perea, W.;Guthmann, J. P.;Olliaro, P.;Legros, D.	2003	Artesunate and sulfadoxine-pyrimethamine combinations for the treatment of uncomplicated Plasmodium falciparum malaria in Uganda: a randomized, double-blind, placebo-controlled trial	Uganda (UGA)	English		Yes	Yes	28	Yes	No	No	No	No	No					Unchecked	Unchecked	Unchecked	Unchecked										Incomplete
15228253	Treatment	1																SP+AS
15228253	Treatment	2																SP+AS+Placebo
15228253	Treatment	3																SP
15228256			Mayxay, M.;Phetsouvanh, R.;Phompida, S.;Newton, P. N.;Khanthavong, M.;Vannachone, B.;Brockmans, A.;White, N. J.	2003	A randomized comparison of oral chloroquine and sulfadoxine-pyrimethamine for the treatment of uncomplicated Plasmodium falciparum malaria in Laos	Lao People's Democratic Republic (LAO)	English		Yes	No	42	Yes	No	No	No	No	No					Unchecked	Unchecked	Unchecked	Unchecked										Incomplete
15228256	Treatment	1																CQ
15228256	Treatment	2																SP
15228257			Sirima, S. B.;Tiono, A. B.;Konate, A.;Diarra, A.;Castelli, F.;Pinoges, L.;Mugittu, K.;Taylor, W. R.;Olliaros, P. L.	2003	Efficacy of artesunate plus chloroquine for the treatment of uncomplicated malaria in children in Burkina Faso: a double-blind, randomized, controlled trial	Burkina Faso (BFA)	English		Yes	Yes	28	Yes	No	No	No	No	No					Unchecked	Unchecked	Unchecked	Unchecked										Incomplete
15228257	Treatment	1																CQ+AS/Placebo
15228257	Treatment	3																CQ
15251398			Adam, I.;Elwasila, E.;Mohammed, A. D. A.;Elansari, E.;Elbashir, M. I.	2004	Artemether in the treatment of falciparum malaria during pregnancy in eastern Sudan	Sudan (SDN)	English		No	No	182	Yes	No	No	No	No	No					Unchecked	Unchecked	Unchecked	Unchecked										Incomplete
15251398	Treatment	1																AM
15255359			Kassi, R. R.;Yavo, W.;Mokak, D. G.;Menan, H. I.;Barro-Kiki, C. P.;Bamba, A.;Penali, K. L.;Kone, M.	2004	Efficacy of chloroquine in treatment of non-complicated malaria with Plasmodium falciparum in children at the San Pedro dispensary in Cote d'Ivoire	Côte d'Ivoire (CIV)	French															Unchecked	Unchecked	Unchecked	Unchecked										Incomplete
15257791			Oduro, A. R.;Anyorigiya, T.;Adjuik, M.;Afful, T. M.;Anto, F.;Atuguba, F.;Owusu-Agyei, S.;Hodgson, A.	2004	A randomized, comparative study of two regimens of beta-artemether for the treatment of uncomplicated, Plasmodium falciparum malaria, in northern Ghana	Ghana (GHA)	English		Yes	No	14	Yes	No	No	No	No	No					Unchecked	Unchecked	Unchecked	Unchecked										Incomplete
15257792			Ibrahim, M. H.;Elbashir, M. I.;Naser, A.;Aelbasit, I. A.;Kheir, M. M.;Adam, I.	2004	Low-dose quinine is effective in the treatment of chloroquine-resistant Plasmodium falciparum malaria in eastern Sudan	Sudan (SDN)	English		Yes	Not Specified	28	Yes	No	No	No	No	No					Unchecked	Unchecked	Unchecked	Unchecked										Incomplete
15257792	Treatment	1																QN
15257792	Treatment	2																QN
15257792	Treatment	3																QN
15257793			Kurcer, M. A.;Simsek, Z.;Zeyrek, F. Y.;Atay, S.;Celik, H.;Kat, I.;Topluoglu, S.	2004	Efficacy of chloroquine in the treatment of Plasmodium vivax malaria in Turkey	Turkey (TUR)	English		No	No	28	No	Yes	No	No	No	No		EMR	V	Yes	Unchecked	Checked	Unchecked	Unchecked		Yes	World Health Organization (2002). A General Guide for the Assessment of Therapeutic Efficacy of Chloroquine for Vivax Malaria (Version 3). Geneva: WHO	No	1316	1204	112	141	29	Complete
15257793	Treatment	1																CQ
15257793	Tdr Inclusion Criteria	1																																		Age (months)		6				Complete
15257793	Tdr Inclusion Criteria	2																																		Temperature (°C)		37.5				Complete
15257793	Tdr Inclusion Criteria	3																																		Parasitemia (parasites/µl)		250				Complete
15257793	Tdr Inclusion Criteria	4																																		Informed Consent given						Complete
15257793	Tdr Inclusion Criteria	5																																		History of fever or current fever						Complete
15257793	Tdr Exclusion Criteria	1																																									Individuals with febrile disease
15257793	Tdr Exclusion Criteria	2																																									Patients who had travelled beyond their home town in the previous 12 months*
15257793	Tdr Exclusion Criteria	3																																									Pregnancy
15257793	Tdr Exclusion Criteria	4																																									Hypersensitivity or allergy to medication
15257793	Tdr Exclusion Criteria	5																																									Other concomitant illness
15257793	Tdr Exclusion Criteria	6																																									Other concomitant illness
15257793	Tdr Exclusion Criteria	7																																									Severe malnutrition
15257793	Tdr Exclusion Criteria	8																																									Presence of mixed/specific plasmodium sp
15257793	Tdr Baseline Information	1
15257793	Tdr Baseline Information	2
15257793	Tdr Baseline Information	3
15257794			Kamtekar, K. D.;Gogtay, N. J.;Dalvi, S. S.;Karnad, D. R.;Chogle, A. R.;Aigal, U.;Kshirsagar, N. A.	2004	A prospective study evaluating the efficacy of a single, 45-mg dose of primaquine, as a gametocytocidal agent, in patients with Plasmodium falciparum malaria in Mumbai, India	India (IND)	English		Yes	No	29	Yes	No	No	No	No	No					Unchecked	Unchecked	Unchecked	Unchecked										Incomplete
15257794	Treatment	1																PQ
15257794	Treatment	2																Placebo
15257794	Treatment	3																PQ
15257794	Treatment	4																Placebo
15259473			Kofoed, P. E.;Poulsen, A.;Co, F.;Hedegaard, K.;Aaby, P.;Rombo, L.	2003	No benefits from combining chloroquine with artesunate for three days for treatment of Plasmodium falciparum in Guinea-Bissau	Guinea-Bissau (GNB)	English		Yes	Not Specified	35	Yes	No	No	No	No	No					Unchecked	Unchecked	Unchecked	Unchecked										Incomplete
15259473	Treatment	1																AS+CQ
15259473	Treatment	2																AS
15259473	Treatment	3																AS+CQ
15259473	Treatment	4																CQ
15259476			Rajgor, D. D.;Gogtay, N. J.;Kadam, V. S.;Kamtekar, K. D.;Dalvi, S. S.;Chogle, A. R.;Aigal, U.;Bichile, L. S.;Kain, K. C.;Kshirsagar, N. A.	2003	Efficacy of a 14-day primaquine regimen in preventing relapses in patients with Plasmodium vivax malaria in Mumbai, India	India (IND)	English		Yes	Yes	180	No	Yes	No	No	No	No					Unchecked	Unchecked	Unchecked	Unchecked										Incomplete
15259476	Treatment	1																CQ+PQ
15259476	Treatment	2																CQ
15306704			Hung, l. Q.;de, V. P. J.;Binh, T. Q.;Giao, P. T.;Nam, N. V.;Holman, R.;Kager, P. A.	2004	Artesunate with mefloquine at various intervals for non-severe Plasmodium falciparum malaria	Viet Nam (VNM)	English		Yes	Yes	28	Yes	No	No	No	No	No					Unchecked	Unchecked	Unchecked	Unchecked										Incomplete
15306704	Treatment	1																AS+MQ
15306704	Treatment	2																AS+MQ
15306704	Treatment	3																AS+MQ
15306704	Treatment	4																AS+Placebo
15306704	Treatment	5																AS+Placebo
15306704	Treatment	6																AS+Placebo
15307433			Obonyo, C. O.;Ochieng, F.;Taylor, W. R.;Ochola, S. A.;Mugitu, K.;Olliaro, P.;ter, K. F.;Oloo, A. J.	2003	Artesunate plus sulfadoxine-pyrimethamine for uncomplicated malaria in Kenyan children: a randomized, double-blind, placebo-controlled trial	Kenya (KEN)	English		Yes	Yes	28	Yes	No	No	No	No	No					Unchecked	Unchecked	Unchecked	Unchecked										Incomplete
15307433	Treatment	1																SP+AS+Placebo
15307433	Treatment	2																SP+AS
15307433	Treatment	3																SP
15307434			McGready, R.;Keo, N. K.;Villegas, L.;White, N. J.;Looareesuwan, S.;Nosten, F.	2003	Artesunate-atovaquone-proguanil rescue treatment of multidrug-resistant Plasmodium falciparum malaria in pregnancy: a preliminary report	Thailand (THA)	English		No	No	42	Yes	No	No	No	No	No					Unchecked	Unchecked	Unchecked	Unchecked										Incomplete
15307434	Treatment	1																AS+ AV+PG
15307434	Treatment	2																AS+AV+PG
[truncated: 5,856 more rows]
[truncated: 9 more columns]
