# Supplementary material for: Malaria patient spectrum representation in therapeutic clinical trials of uncomplicated malaria: a scoping review of the literature
Source: Malar J. 2023 Feb 10;22:50. doi: 10.1186/s12936-023-04441-5 (PMC9913008; doi:10.1186/s12936-023-04441-5)
Supplement: Supplementary file 2 — Additional file 2. Variable Dictionary. [file 12936_2023_4441_MOESM2_ESM.xlsx]

## Sheet: Variable Dictionary
Field Label	Variable / Field Name	Definition	Form Name	Section Header	Field Type	Choices, Calculations, OR Slider Labels	Information	Examples or Field Note	Text Validation Type OR Show Slider Number	Text Validation Min	Text Validation Max	Identifier?	Branching Logic (Show field only if...)	Required Field?	Custom Alignment	Question Number (surveys only)	Matrix Group Name	Matrix Ranking?	Field Annotation
Register
Accession Number of Publication	accession_number	Accession Number of Publication, PubMED/Embase ID of a publication, or, if unavailable, the DOI.	register		text
Authors of the Publication	author	Authors of the application, list of all authors in a publication.	register	Journal Information	notes		Formatting style: ‘Vancouver’
Year of Publication	year	Year of publication, as per PubMed or Web of Science	register		text			as per PubMed or Web of Science
Title of Publication	title	Title of the publication, in full.	register		notes
Country of Study	country	Country of Study	register		dropdown	1, Afghanistan (AFG)|2, Åland Islands (ALA)|3, Albania (ALB)|4, Algeria (DZA)|5, American Samoa (ASM)|6, Andorra (AND)|7, Angola (AGO)|8, Anguilla (AIA)|9, Antarctica (ATA)|10, Antigua and Barbuda (ATG)|11, Argentina (ARG)|12, Armenia (ARM)|13, Aruba (ABW)|14, Australia (AUS)|15, Austria (AUT)|16, Azerbaijan (AZE)|17, Bahamas (BHS)|18, Bahrain (BHR)|19, Bangladesh (BGD)|20, Barbados (BRB)|21, Bel…	Using Alpha-3 country names		autocomplete
Language of the full text PDF	language	Language of the full text PDF	register		dropdown	1, English|2, French|3, Spanish|4, Portuguese|5, Chinese|6, Other
Specify "other" language	language_other	Specify "other" language	register		text								[language] = "6"
Study Data
Was the Study Randomized?	randomize	Was the Study Randomized?	study_data	Study Data - Design	dropdown	0, No|1, Yes|2, Not Specified
Was the Study Blinded?	blinded	Was the Study Blinded?	study_data		dropdown	0, No|1, Yes|2, Not Specified
Length of Follow-up (in Days)	followup	Length of Follow-up (in Days)	study_data		text			NUMBER ONLY. DO NOT WRITE "days". IF THE STUDY HAD VARIABLE FOLLOWUP, RECORD LONGEST DURATION. IF UNKNOWN, PUT Not Specified
Plasmodium falciparum included in the study?	pf	Plasmodium falciparum included in the study?	study_data	Study Data - Parasite Species Information	dropdown	0, No|1, Yes|2, Not Specified
Plasmodium vivax included in the study?	pv	Plasmodium vivax included in the study?	study_data		dropdown	0, No|1, Yes|2, Not Specified
Plasmodium ovale included in the study?	po	Plasmodium ovale included in the study?	study_data		dropdown	0, No|1, Yes|2, Not Specified
Plasmodium malariae included in the study?	pm	Plasmodium malariae included in the study?	study_data		dropdown	0, No|1, Yes|2, Not Specified
Plasmodium knowlesi included in the study?	pk	Plasmodium knowlesi included in the study?	study_data		dropdown	0, No|1, Yes|2, Not Specified
Mixed Infection (Pf+Pv) included in the study?	mixed	Mixed Infection (Pf+Pv) included in the study?	study_data		dropdown	0, No|1, Yes|2, Not Specified
Treatment
Treatment Arm Name Coding	treatment_armcode	Treatment Arm Name Coding	treatment	Treatment Arm Information	text		This should be populated following the coding described in the APPENDIX. All drugs should be separated using ‘+’, even if fixed dose combinations.	Follow naming conventions from the "Rules for Regimen Naming Conventions on Chassis" document
TDR Screening Details
WHO Region	who_region	WHO Region of the Study	tdr_screening_details		dropdown	1, AFR | 2, AMR | 3, EMR | 4, GLOBAL | 5, SEAR | 6, WPR			autocomplete
Plasmodium species	plasmodium_sp	The species included in the study	tdr_screening_details		text	F, Falciparum | V, Vivax | M, Malariae | O, Ovale | K, Knowlesi		If more than one species is studies, please include all the initial letter. Ex: FVO for a study with Falciparum, vivax and ovale
Diagnostic Method Included	diagnostic_yn	Is diagnostic method included	tdr_screening_details		dropdown	0, No | 1, Yes
Diagnostic Method	diagnostic	Type of diagnostic method used	tdr_screening_details		checkbox	1, RDT | 2, Microscopy | 3, PCR | 4, Other							[diagnostic_yn] = '1'
Other Diagnostic Method	diagnostic_other	Other diagnostic method	tdr_screening_details		text								[diagnostic(4)] = '1'
Reference provided for the inclusion/exclusion criteria	external	Reference provided for the inclusion/exclusion criteria			dropdown	0, No | 1, Yes
External reference link	external_link	External reference link			text								[external] = '1'
CONSORT Flow Diagram Present	consort	the Consort Flow Diagram reported in the Study Publication	tdr_screening_details		dropdown	0, No | 1, Yes
Total screened	screened	Total number of patients screened in the study	tdr_screening_details		text				integer
Total excluded	excluded	Total number of patients excluded from the study	tdr_screening_details		text				integer
Total participants	participants	Total number of patients enrolled in the study	tdr_screening_details		text				integer
Total Number of Malaria Positive (Consort Flow Diagram +Text)	malaria_ve_total	Total number of patients found malaria positive	tdr_screening_details		text		this variable can be obtained from the Text or Consort Flow Diagram and includes both the malaria positive patients enrolled in the study and patients malaria positive were excluded from the study		integer
Total Number Malaria Positive and Excluded (Consort Flow Diagram +Text)	malaria_ve_excl	Total number of patients found malaria positive but excluded from the study	tdr_screening_details		text				integer
TDR Inclusion Criteria
Inclusion Criteria	inclusion_cr	The inclusion criteria reported in the publication	tdr_inclusion_criteria		dropdown	1, Age (months) | 2, Weight (kg) | 3, Glucose level described | 4, History of fever or current fever | 5, Temperature (°C) | 6, Parasitemia (parasites/µl) | 7, Gender | 8, Ability to consume oral medication | 9, Pregnancy (weeks) | 10, Agreement to follow-up | 11, G6PD | 12, Informed Consent given | 13, HIV+ve | 14, Proximity to accommodation | 15, Other |17, Haemoglobin (g/dl) | 18, Not Specifie…	Add a new instrument for each inclusion criteria. E.g. a study with 2 inclusion criteria, will have 2 instruments		autocomplete
Other inclusion criteria	inclusion_cr_other	Other inclusion criteria reported in the publication but not present in the inclusion_cr list	tdr_inclusion_criteria		text								[inclusion_cr] = '15'
Inclusion Criteria minimum range for inclusion	inclusion_cr_min	Minimum range for inclusion in the study for the associated inclusion criteria	tdr_inclusion_criteria		text				number				[inclusion_cr] = '1' or [inclusion_cr] = '2' or [inclusion_cr] = '3' or [inclusion_cr] = '5' or [inclusion_cr] = '6' or [inclusion_cr] = '9'
Inclusion Criteria maximum range for inclusion	inclusion_cr_max	Maxnimum range for inclusion in the study for the associated inclusion criteria	tdr_inclusion_criteria		text				number				[inclusion_cr] = '1' or [inclusion_cr] = '2' or [inclusion_cr] = '3' or [inclusion_cr] = '5' or [inclusion_cr] = '6' or [inclusion_cr] = '9'
Cut-off level	inclusion_cr_cutoff	The threshold below or above which the value is excluded from the analysis: - Haemoglobin(g/dl)			text		This will show up for: - Haemoglobin(g/dl)
Number excluded	inclusion_cr_num_exc	Number of patients excluded for not fitting the associated inclusion criteria	tdr_inclusion_criteria		text		If the number of patients excluded is associated to inclusion criteria not reported in text, please add the inclusion criteria		integer				[inclusion_cr] >= '1'
TDR Exclusion Criteria
Exclusion Criteria	exclusion_cr	The exclusion criteria reported in the publication	tdr_exclusion_criteria		dropdown	1, Current medication interfering with treatment/Cytochrome P450 dysfunction | 2, Patients who had travelled beyond their home town in the previous 12 months* | 3, Pregnancy | 4, Lactation | 5, Multiple Pregnancy | 6, Hyper/hypo-parasitemia | 7, Hypersensitivity or allergy to medication | 8, Recent antimalarial drug use and antimalarial vaccine | 9, Heamatocrit (%) | 10, Packed Volume Cells (%) |…	Add a new instrument for each exclusion criteria. E.g. a study with 2 exclusion criteria, will have 2 instruments		autocomplete
Other Exclusion Criteria	exclusion_cr_other	Other exclusion criteria reported in the publication but not present in the exclusion_cr list	tdr_exclusion_criteria		text								[exclusion_cr] = '31'
Exclusion Criteria minimum range for inclusion	exclusion_cr_min	Minimum range for exclusion in the study for the associated exclusion criteria	tdr_exclusion_criteria		text								[exclusion_cr] = '6' or [exclusion_cr] = '9' or [exclusion_cr] = '10' or [exclusion_cr] = '12'
Exclusion Criteria maximum range for inclusion	exclusion_cr_max	Maximum range for exclusion in the study for the associated exclusion criteria	tdr_exclusion_criteria		text				integer				[exclusion_cr] = '6' or [exclusion_cr] = '9' or [exclusion_cr] = '10' or [exclusion_cr] = '12'
Cut-off level	exclusion_cr_cutoff	The threshold below or above which the value is excluded from the analysis: - Parasitemia level - HCT level - PCV level - Haemoglobin level - Renal Impairment /Serum Creatinine Level - Hepatic Impairment / ALT for exclusion - Severe Malnutrition / wieght-for-lenght score	tdr_exclusion_criteria		text		This will show up for: - Parasitemia - HCT - PCV - Haemoglobin - Renal Impairment - Hepatic Impairment - Severe Malnutrition						[exclusion_cr] = '6' or [exclusion_cr] = '9' or [exclusion_cr] = '10' or [exclusion_cr] = '12' or [exclusion_cr] = '19' or [exclusion_cr] = '18' or [exclusion_cr] = '21'
Number excluded	exclusion_cr_num_exc	Number of patients excluded for belonging to associated exclusion criteria	tdr_exclusion_criteria		text		If the number of patients excluded is associated to exclusion criteria not reported in text, please add the exclusion criteria		integer				[exclusion_cr] >= '1'
TDR Baseline Information
Baseline information provided	baseline_yn	Baseline information provided	tdr_baseline_information		dropdown	0, No | 1, Yes	Add a new instrument for each baseline variable reported. E.g. a study with 2 bseline variables reported, will have 2 instruments		autocomplete
Baseline Variable	baseline_var	Baseline Variable name	tdr_baseline_information		dropdown	1, Age (months) | 2, Weight (kg) | 3, Temperature (°C) | 4, Parasitemia (parasites/µl) | 5, Gender | 6, Haematocrit (%) | 7, Packed Cell Volume (%) | 8, Haemoglobin (g/dl) | 9, ALT (U/L) | 10, Creatine (μmol/L)			autocomplete				[baseline_yn] = '1'
Baseline Value	baseline_value	Baseline Value as reported in the publication	tdr_baseline_information		text				number				[baseline_var] !='' and [baseline_var] != '5'
Baseline statistics reported	baseline_statistics	Statistics reported	tdr_baseline_information		dropdown	1, Mean | 2, Median | 3, Geometric Mean | 4, Mean (Obtained from treatment groups calculation) | 5, Geometric Mean (Obtained from treatment groups calculation)		If the mean can be obtained via calculation through the treatment group, report this as "4, Mean (Obtained from treatment groups calculation)"					[baseline_var] !='' and [baseline_var] != '5'
Baseline range min	baseline_min	Minimum baseline range.	tdr_baseline_information		text			If not reported, leave blank	number				[baseline_var] !='' and [baseline_var] != '5'
Baseline range max	baseline_max	Maximum baseline range	tdr_baseline_information		text			If not reported, leave blank	number				[baseline_var] !='' and [baseline_var] != '5'
Gender Ratio	baseline_gender_ratio	Gender ratio as reported in the publication	tdr_baseline_information		text			If not reported, leave blank	number				[baseline_yn] = '1' and [baseline_var] = '5'

## Sheet: ACT Treatment Codes
Verified Treatment name	WWARN Code
Allopurinol	ALP
alpha/beta-Arteether	ART
Amodiaquine	AQ
Amopyroquin	APQ
Artefenomel	ARF
Arteflene	AF
Artemether	AM
Artemether- Lumefantrine	AL
Artemisinin	ARM
Arterolane	ARL
Artesunate	AS
Artesunate-Amodiaquine	AS-AQ
Artesunate-Mefloquine	AS-MQ
Atovaquone	AV
Atovaquone-Proguanil	AV-PG
Azithromycin	AZ
Berberine	BB
Bulaquine	BQ
Chloroquine	CQ
Chlorpheniramine	CQP
Chlorproguanil	CP
Chlorproguanil + dapsone	CP-DAP
Clindamycin	CL
Dapsone	DAP
Desethylamodiaquine	DQ
Dihydroartemisinin	DHA
Dihydroartemisinin- Piperaquine	DHA-PQP
Dihydroartemisinin- Piperaquine-Trimethoprim	DHA-PQP-TR
Doxycycline	DOX
Elubaquine	EQ
Erythromycin	EM
Ferroquine	FQ
Fosmidomycin	FM
Halofantrine	HL
Ketotifen	KT
Lemofloxacin	LFX
Lumefantrine	LUM
Mefloquine	MQ
Metakelfin	MK
Methylene Blue	MB
Naphthoquine	NQ
Norfloxacin	NF
Pafuramidine	PFM
Pentaquine	PTQ
Piperaquine	PQP
Primaquine	PQ
Probenecid	PB
Proguanil	PG
Pyrimethamine	PYR
Pyronaridine	PYN
Quinacrine	QNC
Quinidine	QND
Quinine	QN
Rabeprazole	RP
Rifampicin	RP
Simvastatin	SV
Spiramycin	SPM
Sulfadoxine	SX
Sulfadoxine-Pyrimethamine	SP
Sulfamethoxazole	SMX
Sulfamonomethoxine	SM
Sulphomethoxypyrazine	SMP
Tafenoquine	TQ
Tetracycline	TET
Trimethoprim	TR

## Sheet: Eligibility criteria groups
REDCap Criteria	Label	Criteria type	Group
Ability to consume oral medication	Ability to consume oral medication	inclusion	Clinical reasons
Clinical reasons	Clinical reasons	exclusion	Clinical reasons
G6PD	G6PD Normal	exclusion	Clinical reasons
G6PD	G6PD Normal	inclusion	Clinical reasons
G6PD Deficient	G6PD Deficient	exclusion	Clinical reasons
G6PD Deficient	G6PD Deficient	inclusion	Clinical reasons
Haemoglobinuria	Haemoglobinuria	exclusion	Clinical reasons
Hypersensitivity or allergy to medication	Hypersensitivity or allergy to medication	exclusion	Clinical reasons
Impaired consciousness	Impaired consciousness	exclusion	Clinical reasons
Recent antimalarial drug use and antimalarial vaccine	Recent antimalarial drug use and antimalarial vaccine	exclusion	Clinical reasons
Respiratory distress	Respiratory distress	exclusion	Clinical reasons
Severe vomiting or diarrhoea	Severe vomiting or diarrhoea	exclusion	Clinical reasons
Unable to stand up or eat	Unable to stand up or eat	exclusion	Clinical reasons
Bone marrow suppression	Bone marrow suppression	exclusion	Concomitant illness and/or treatment
Current medication interfering with treatment/Cytochrome P450 dysfunction	Current medication interfering with treatment	exclusion	Concomitant illness and/or treatment
ECG abnormalities - including QTc prolongation	ECG abnormalities	exclusion	Concomitant illness and/or treatment
Haemoglobinopathy	Haemoglobinopathy	exclusion	Concomitant illness and/or treatment
Herbal treatment	Herbal treatment	exclusion	Concomitant illness and/or treatment
History of alcohol or narcotic abuse	History of alcohol or narcotic abuse	exclusion	Concomitant illness and/or treatment
History of convulsions	History of convulsions	exclusion	Concomitant illness and/or treatment
History of haemolysis	History of haemolysis	exclusion	Concomitant illness and/or treatment
History of Neurological abnormalities	History of Neurological abnormalities	exclusion	Concomitant illness and/or treatment
History of psychiatric diseases	History of psychiatric diseases	exclusion	Concomitant illness and/or treatment
Immunosuppression	Immunosuppression	exclusion	Concomitant illness and/or treatment
Lupus erythematosus	Lupus erythematosus	exclusion	Concomitant illness and/or treatment
Previous history of splenectomy	Previous history of splenectomy	exclusion	Concomitant illness and/or treatment
Recent blood transfusion	Recent blood transfusion	exclusion	Concomitant illness and/or treatment
Rheumatoid arthritis	Rheumatoid arthritis	exclusion	Concomitant illness and/or treatment
Severe malnutrition	Severe malnutrition	exclusion	Concomitant illness and/or treatment
Thiamin deficiency (beriberi)	Thiamin deficiency (beriberi)	exclusion	Concomitant illness and/or treatment
Urinary tract infection	Urinary tract infection	exclusion	Concomitant illness and/or treatment
Chronic underlying disease	Chronic underlying disease	exclusion	Concomitant illness and/or treatment
Gastrointestinal diseases	Gastrointestinal disease	exclusion	Concomitant illness and/or treatment
Heart disease	Heart disease	exclusion	Concomitant illness and/or treatment
HIV infection	HIV infection	exclusion	Concomitant illness and/or treatment
HIV+ve	HIV infection	inclusion	Concomitant illness and/or treatment
Individuals with febrile disease	Individuals with febrile disease	exclusion	Concomitant illness and/or treatment
Intercurrent infectious diseases	Intercurrent infectious diseases	exclusion	Concomitant illness and/or treatment
Measles	Measles	exclusion	Concomitant illness and/or treatment
Meningitis	Meningitis	exclusion	Concomitant illness and/or treatment
Other concomitant illness	Other concomitant illness	exclusion	Concomitant illness and/or treatment
Sickle Cell disease	Sickle Cell disease	exclusion	Concomitant illness and/or treatment
Blood Group type 0+	Blood Group type 0+	inclusion	Concomitant illness and/or treatment
Hepatitis presence for exclusion	Hepatitis	exclusion	Concomitant illness and/or treatment
Age (months)	Age	inclusion	Demographics
Gender	Gender	exclusion	Demographics
Gender	Gender	inclusion	Demographics
Weight (kg)	Weight	inclusion	Demographics
History of fever	History of fever or current fever	exclusion	Fever
History of fever or current fever	History of fever or current fever	inclusion	Fever
Temperature	Temperature	exclusion	Fever
Temperature (°C)	Temperature	inclusion	Fever
Abnormal creatine phosphokinase	Abnormal creatine phosphokinase	exclusion	Laboratory values and cut-off levels – Biochemistry
Electrolyte imbalance	Electrolyte imbalance	exclusion	Laboratory values and cut-off levels – Biochemistry
Hepatic impairment	Hepatic impairment	exclusion	Laboratory values and cut-off levels – Biochemistry
Renal impairment	Renal impairment	exclusion	Laboratory values and cut-off levels – Biochemistry
Neutropenia	Glucose level	exclusion	Laboratory values and cut-off levels – Haematology
Glucose level described	Haemoglobin level	inclusion	Laboratory values and cut-off levels – Haematology
Haemoglobil (g/dl)	Haemoglobin level	exclusion	Laboratory values and cut-off levels – Haematology
Haemoglobin (g/dl)	Haematocrit	inclusion	Laboratory values and cut-off levels – Haematology
Heamatocrit (%)	Low platelets count	exclusion	Laboratory values and cut-off levels – Haematology
Low platelets patients	Packed Cell Volume	exclusion	Laboratory values and cut-off levels – Haematology
Packed Volume Cells (%)	Agreement to follow-up	exclusion	Laboratory values and cut-off levels – Haematology
Agreement to follow-up	Diagnostic misidentification	inclusion	Operational Reasons
Diagnostic misidentification	Refusal of consent	exclusion	Operational Reasons
Informed Consent given	Lost	inclusion	Operational Reasons
Lost	Mobile population	exclusion	Operational Reasons
Mobile population	Operational reasons	exclusion	Operational Reasons
Operational reasons	Participation in another research study	exclusion	Operational Reasons
Participation in another research study	Patients who had travelled beyond their home town in a recent period	exclusion	Operational Reasons
Patients who had travelled beyond their home town in the previous 12 months*	Problems with mosquito husbandry	exclusion	Operational Reasons
Problems with mosquito husbandry	Proximity to accommodation	exclusion	Operational Reasons
Proximity to accommodation	Withdrawn	inclusion	Operational Reasons
Withdrawn	Not Specified	exclusion	Operational Reasons
Not Specified (Other)	Not Specified	inclusion	Other
Not Specified (Other)	Gametocytes	exclusion	Other
Gametocytes	Parasitaemia	exclusion	Parasitaemia
Hyper/hypo-parasitemia	Parasitaemia	exclusion	Parasitaemia
Parasitemia (parasites/µl)	Presence of mixed infections or specific plasmodium species	inclusion	Parasitaemia
Presence of mixed/specific plasmodium sp	Second malaria episode	exclusion	Parasitaemia
Second malaria episode	Severe malaria	exclusion	Parasitaemia
Severe malaria	Symptomatic malaria	exclusion	Parasitaemia
Symptomatic malaria	Currently menstruating	exclusion	Parasitaemia
Currently menstruating	History of complicated pregnancy	exclusion	Pregnancy
History of complicated pregnancy	Imminent delivery	exclusion	Pregnancy
Imminent delivery	Lactation	exclusion	Pregnancy
Lactation	Multiple pregnancy	exclusion	Pregnancy
Multiple Pregnancy	Planning pregnancy	exclusion	Pregnancy
Planning pregnancy	Pregnancy	exclusion	Pregnancy
Pregnancy	Pregnancy	exclusion	Pregnancy
Pregnancy (weeks)	Previous history of abortions or stillbirths	inclusion	Pregnancy
Previous abortions or stillbirths	Women in reproductive age	exclusion	Pregnancy
Women in reproductive age	Women with a history of missed period	exclusion	Pregnancy
Women whit a history of missed period		exclusion	Pregnancy

## Sheet: Eligibility groups definition
Eligibility Criteria Group	Criteria	Definition
Clinical reasons	Ability to consume oral medication; Clinical reasons; G6PD Nomal; G6PD Deficient; Haemoglobinuria; Hypersensitivity or allergy to medication; Impaired consciousness; Recent antimalarial drug use and antimalarial vaccine; Respiratory distress; Severe vomiting or diarrhoea; Unable to stand up or eat	Variables associated to illness and injuries and to their treatment or prevention.
Concomitant illness and/or treatment	Bone marrow suppression; Current medication interfering with treatment; ECG abnormalities; Haemoglobinopathy; Herbal treatment; History of alcohol or narcotic abuse; History of convulsions; History of haemolysis; History of Neurological abnormalities; History of psychiatric diseases; Immunosuppression; Lupus erythematosus; Previous history of splenectomy; Recent blood transfusion; Rheumatoid arth…	Variables associated to a condition a person has or a medication a person is taking that is not being studied in the clinical trial he or she is taking part in.
Demographics	Age; Gender; Gender; Weight	Variables associated to the characteristics of the population.
Fever	History of fever or current fever; Temperature	Variables associated with fever.
Laboratory values and cut-off levels – Biochemistry	Abnormal creatine phosphokinase; Electrolyte imbalance; Hepatic impairment; Renal impairment; Glucose level described	Variables associated with biochemistry laboratory values.
Laboratory values and cut-off levels – Haematology	Neutropenia; Haemoglobin level; Heamatocrit; Low platelets patients; Packed Volume Cells	Variables associated with haematological laboratory values.
Operational Reasons	Agreement to follow-up; Diagnostic misidentification; Informed Consent given; Lost; Mobile population; Operational reasons; Participation in another research study; Patients who had travelled beyond their home town in the previous 12 months; Problems with mosquito husbandry; Proximity to accommodation; Withdrawn	Variables associated with operational reasons.
Other	Not Specified	Variables not associated with the other groups.
Parasitaemia	Gametocytes; Parasitemia; Presence of mixed/specific plasmodium sp; Second malaria episode; Severe malaria; Symptomatic malaria	Variables associated with parasitaemia and malaria.
Pregnancy	Currently menstruating; History of complicated pregnancy; Imminent delivery; Lactation; Multiple Pregnancy; Planning pregnancy; Pregnancy; Previous abortions or stillbirths; Women in reproductive age; Women whit a history of missed period	Variables associated with pregnancy.
