# Supplementary material for: Malaria patient spectrum representation in therapeutic clinical trials of uncomplicated malaria: a scoping review of the literature
Source: Malar J. 2023 Feb 10;22:50. doi: 10.1186/s12936-023-04441-5 (PMC9913008; doi:10.1186/s12936-023-04441-5)
Supplement: Supplementary file 4 — Additional file 4. Criteria group summary. [file 12936_2023_4441_MOESM4_ESM.xlsx]

## Sheet: Parasitaemia
Criteria	Type of Criteria	Number of studies	Percentage
Severe malaria	exclusion	150	0.852273
Presence of mixed infections or specific plasmodium species	exclusion	143	0.8125
Parasitaemia	inclusion	137	0.778409
Parasitaemia	exclusion	9	0.0511364
Gametocytes	exclusion	8	0.0454545
Second malaria episode	exclusion	1	0.00568182
Symptomatic malaria	exclusion	1	0.00568182

## Sheet: Demographics
Criteria	Type of Criteria	Number of studies	Percentage
Age	inclusion	151	0.857955
Weight	inclusion	52	0.295455
Gender	inclusion	2	0.0113636

## Sheet: Fever
Criteria	Type of Criteria	Number of studies	Percentage
History of fever or current fever	exclusion	1	0.00568182
History of fever or current fever	inclusion	120	0.681818
Temperature	exclusion	1	0.00568182
Temperature	inclusion	117	0.664773

## Sheet: Pregnancy
Criteria	Type of Criteria	Number of studies	Percentage
Pregnancy	exclusion	78	0.443182
Lactation	exclusion	48	0.272727
Pregnancy	inclusion	12	0.0681818
Multiple Pregnancy	exclusion	4	0.0227273
Women in reproductive age	exclusion	3	0.0170455
History of complicated pregnancy	exclusion	2	0.0113636
Imminent delivery	exclusion	2	0.0113636
Previous history of abortions or stillbirths	exclusion	2	0.0113636
Currently menstruating	exclusion	1	0.00568182
Planning pregnancy	exclusion	1	0.00568182
Women with a history of missed period	exclusion	1	0.00568182

## Sheet: Concomitant illness & treatment
Criteria	Type of Criteria	Number of studies	Percentage
Other concomitant illness	exclusion	71	0.403409
Severe malnutrition	exclusion	70	0.397727
Chronic underlying disease	exclusion	55	0.3125
Individuals with febrile disease	exclusion	55	0.3125
Heart disease	exclusion	30	0.170455
Current medication interfering with treatment	exclusion	21	0.119318
History of convulsions	exclusion	20	0.113636
HIV infection	exclusion	16	0.0909091
ECG abnormalities	exclusion	9	0.0511364
Previous history of splenectomy	exclusion	9	0.0511364
Recent blood transfusion	exclusion	5	0.0284091
Hepatitis	exclusion	4	0.0227273
Sickle Cell disease	exclusion	4	0.0227273
History of alcohol or narcotic abuse	exclusion	3	0.0170455
History of psychiatric diseases	exclusion	3	0.0170455
Haemoglobinopathy	exclusion	2	0.0113636
History of haemolysis	exclusion	2	0.0113636
Blood Group type 0+	inclusion	1	0.00568182
Bone marrow suppression	exclusion	1	0.00568182
Gastrointestinal diseases	exclusion	1	0.00568182
Herbal treatment	exclusion	1	0.00568182
History of Neurological abnormalities	exclusion	1	0.00568182
HIV infection	inclusion	1	0.00568182
Immunosuppression	exclusion	1	0.00568182
Intercurrent infectious diseases	exclusion	1	0.00568182
Lupus erythematosus	exclusion	1	0.00568182
Measles	exclusion	1	0.00568182
Meningitis	exclusion	1	0.00568182
Rheumatoid arthritis	exclusion	1	0.00568182
Thiamin deficiency (beriberi)	exclusion	1	0.00568182
Urinary tract infection	exclusion	1	0.00568182

## Sheet: Operational reasons
Criteria	Type of Criteria	Number of studies	Percentage			Criteria	Type of Criteria	Number of studies	Percentage
Agreement to follow-up	inclusion	61	0.346591			Refusal of consent	inclusion	174	0.988636
Diagnostic misidentification	exclusion	1	0.00568182			Agreement to follow-up	inclusion	61	0.346591
Lost	exclusion	4	0.0227273			Proximity to accommodation	inclusion	50	0.284091
Mobile population	exclusion	1	0.00568182			Participation in another research study	exclusion	19	0.107955
Operational reasons	exclusion	14	0.0795			Operational reasons	exclusion	14	0.0795455
Participation in another research study	exclusion	19	0.107955			Lost	exclusion	4	0.0227273
Patients who had travelled beyond their home town in a recent period	exclusion	2	0.0113636			Patients who had travelled beyond their home town in a recent period	exclusion	2	0.0113636
Problems with mosquito husbandry	exclusion	1	0.00568182			Diagnostic misidentification	exclusion	1	0.00568182
Proximity to accommodation	inclusion	50	0.284091			Mobile population	exclusion	1	0.00568182
Refusal of consent	inclusion	174	0.988636			Problems with mosquito husbandry	exclusion	1	0.00568182
Withdrawn	exclusion	1	0.00568182			Withdrawn	exclusion	1	0.00568182

## Sheet: Clinical reasons
Criteria	Type of Criteria	Number of studies	Percentage
Recent antimalarial drug use and antimalarial vaccine	exclusion	113	0.642045
Hypersensitivity or allergy to medication	exclusion	112	0.636364
Ability to consume oral medication	inclusion	52	0.295455
Severe vomiting or diarrhoea	exclusion	39	0.221591
Impaired consciousness	exclusion	12	0.0681818
Unable to stand up or eat	exclusion	9	0.0511364
Clinical reasons	exclusion	5	0.0284091
G6PD Normal	exclusion	5	0.0284091
G6PD Deficient	inclusion	2	0.0113636
Respiratory distress	exclusion	2	0.0113636
Haemoglobinuria	exclusion	1	0.00568182

## Sheet: Laboratory values Biochemistry
Criteria	Type of Criteria	Number of studies	Percentage
Hepatic impairment	exclusion	36	0.204545
Renal impairment	exclusion	36	0.204545
Abnormal creatine phosphokinase	exclusion	1	0.00568182
Electrolyte imbalance	exclusion	1	0.00568182
Glucose level	inclusion	1	0.00568182

## Sheet: Laboratory values Haematology
Criteria	Type of Criteria	Number of studies	Percentage
Haemoglobin level	exclusion	46	0.261364
Haemoglobin level	inclusion	19	0.107955
Haematocrit	exclusion	5	0.0284091
Packed Cell Volume	exclusion	5	0.0284091
Low platelets patients	exclusion	1	0.00568182

## Sheet: Other
Criteria	Type of Criteria	Number of studies	Percentage
Not Specified	exclusion	40	0.227273
Not Specified	inclusion	2	0.0114
