# Supplementary material for: Malaria patient spectrum representation in therapeutic clinical trials of uncomplicated malaria: a scoping review of the literature
Source: Malar J. 2023 Feb 10;22:50. doi: 10.1186/s12936-023-04441-5 (PMC9913008; doi:10.1186/s12936-023-04441-5)
Supplement: Supplementary file 5 — Additional file 5. Reasons for exclusion summary analysis. [file 12936_2023_4441_MOESM5_ESM.xlsx]

## Sheet: No. of subjects excluded- reaso
Reason for exclusion	No. of subjects excluded- reasons described	% excluded - reasons described	Criteria Group	Total number of patients excluded	72266
Presence of mixed infections or specific plasmodium species	25661	0.3551	Parasitaemia
Parasitaemia	14780	0.2045	Parasitaemia
Refusal of consent	9790	0.1355	Operational reasons
Not Specified	5952	0.0823	Other
Agreement to follow-up	2941	0.0407	Operational reasons
Operational reasons	2664	0.0369	Operational reasons
Age	1319	0.0183	Demographics
History of fever or current fever	1230	0.017	Fever
Recent antimalarial drug use and antimalarial vaccine	1103	0.0153	Clinical reasons
Proximity to accommodation	1096	0.0152	Operational reasons
Severe malaria	961	0.0133	Parasitaemia
Haemoglobin level	892	0.0123	Laboratory values and cut-off levels - Haematology
Other concomitant illness	568	0.0079	Concomitant illness and/or treatment
Pregnancy	462	0.0064	Pregnancy
ECG abnormalities	369	0.0051	Concomitant illness and/or treatment
Temperature	365	0.0051	Fever
Gametocytes	264	0.0037	Parasitaemia
Hepatic impairment	234	0.0032	Laboratory values and cut-off levels - Biochemistry
Severe malnutrition	193	0.0027	Concomitant illness and/or treatment
Second malaria episode	188	0.0026	Parasitaemia
Packed Cell Volume	181	0.0025	Laboratory values and cut-off levels - Haematology
Participation in another research study	134	0.0019	Operational reasons
Individuals with febrile disease	131	0.0018	Concomitant illness and/or treatment
HIV infection	100	0.0014	Concomitant illness and/or treatment
Chronic underlying disease	75	0.001	Concomitant illness and/or treatment
Ability to consume oral medication	73	0.001	Clinical reasons
Severe vomiting or diarrhoea	68	0.0009	Clinical reasons
Patients who had travelled beyond their home town in a recent period	60	0.0008	Operational reasons
Lost	50	0.0007	Operational reasons
Haematocrit	49	0.0007	Laboratory values and cut-off levels - Haematology
Multiple Pregnancy	43	0.0006	Pregnancy
G6PD Deficient	39	0.0005	Clinical reasons
Lactation	36	0.0005	Pregnancy
Problems with mosquito husbandry	28	0.0004	Operational reasons
Hypersensitivity or allergy to medication	25	0.0003	Clinical reasons
Renal impairment	22	0.0003	Laboratory values and cut-off levels - Biochemistry
Mobile population	15	0.0002	Operational reasons
G6PD Normal	14	0.0002	Clinical reasons
Weight	12	0.0002	Demographics
Current medication interfering with treatment	11	0.0002	Concomitant illness and/or treatment
Haemoglobinuria	10	0.0001	Clinical reasons
Withdrawn	10	0.0001	Operational reasons
Clinical reasons	7	0.0001	Clinical reasons
Low platelets patients	7	0.0001	Laboratory values and cut-off levels - Haematology
Diagnostic misidentification	5	0.0001	Operational reasons
Glucose level	5	0.0001	Laboratory values and cut-off levels - Biochemistry
Heart disease	5	0.0001	Concomitant illness and/or treatment
Herbal treatment	4	0.0001	Concomitant illness and/or treatment
Previous history of abortions or stillbirths	3	0	Pregnancy
Symptomatic malaria	3	0	Parasitaemia
Hepatitis	2	0	Concomitant illness and/or treatment
Immunosuppression	2	0	Concomitant illness and/or treatment
Recent blood transfusion	2	0	Concomitant illness and/or treatment
Bone marrow suppression	1	0	Concomitant illness and/or treatment
Meningitis	1	0	Concomitant illness and/or treatment
Previous history of splenectomy	1	0	Concomitant illness and/or treatment
Abnormal creatine phosphokinase	0	0	Laboratory values and cut-off levels - Biochemistry
Blood Group type 0+	0	0	Concomitant illness and/or treatment
Currently menstruating	0	0	Pregnancy
Electrolyte imbalance	0	0	Laboratory values and cut-off levels - Biochemistry
Gastrointestinal diseases	0	0	Concomitant illness and/or treatment
Gender	0	0	Demographics
Haemoglobinopathy	0	0	Concomitant illness and/or treatment
History of alcohol or narcotic abuse	0	0	Concomitant illness and/or treatment
History of complicated pregnancy	0	0	Pregnancy
History of convulsions	0	0	Concomitant illness and/or treatment
History of haemolysis	0	0	Concomitant illness and/or treatment
History of Neurological abnormalities	0	0	Concomitant illness and/or treatment
History of psychiatric diseases	0	0	Concomitant illness and/or treatment
Imminent delivery	0	0	Pregnancy
Impaired consciousness	0	0	Clinical reasons
Intercurrent infectious diseases	0	0	Concomitant illness and/or treatment
Lupus erythematosus	0	0	Concomitant illness and/or treatment
Measles	0	0	Concomitant illness and/or treatment
Planning pregnancy	0	0	Pregnancy
Respiratory distress	0	0	Clinical reasons
Rheumatoid arthritis	0	0	Concomitant illness and/or treatment
Sickle Cell disease	0	0	Concomitant illness and/or treatment
Thiamin deficiency (beriberi)	0	0	Concomitant illness and/or treatment
Unable to stand up or eat	0	0	Clinical reasons
Urinary tract infection	0	0	Concomitant illness and/or treatment
Women in reproductive age	0	0	Pregnancy
Women with a history of missed period	0	0	Pregnancy

## Sheet: No. of studies excluding- reaso
Reasons for exclusion	No. of studies excluding- reasons described	% excluded- reasons described	Criteria group
Refusal of consent	94	0.5341	Operational reasons
Presence of mixed infections or specific plasmodium species	89	0.5057	Parasitaemia
Parasitaemia	80	0.4545	Parasitaemia
Severe malaria	43	0.2443	Parasitaemia
Not Specified	41	0.23	Other
Pregnancy	36	0.2045	Pregnancy
Recent antimalarial drug use and antimalarial vaccine	36	0.2045	Clinical reasons
Haemoglobin level	29	0.1648	Laboratory values and cut-off levels - Haematology
Proximity to accommodation	28	0.1591	Operational reasons
Age	18	0.1023	Demographics
Agreement to follow-up	17	0.0966	Operational reasons
Other concomitant illness	14	0.0795	Concomitant illness and/or treatment
Operational reasons	13	0.0739	Operational reasons
Chronic underlying disease	11	0.0625	Concomitant illness and/or treatment
Participation in another research study	9	0.0511	Operational reasons
Severe malnutrition	9	0.0511	Concomitant illness and/or treatment
Gametocytes	8	0.0455	Parasitaemia
Lactation	8	0.0455	Pregnancy
Hypersensitivity or allergy to medication	7	0.0398	Clinical reasons
Ability to consume oral medication	6	0.0341	Clinical reasons
Individuals with febrile disease	6	0.0341	Concomitant illness and/or treatment
ECG abnormalities	5	0.0284	Concomitant illness and/or treatment
Severe vomiting or diarrhoea	5	0.0284	Clinical reasons
Heart disease	4	0.0227	Concomitant illness and/or treatment
Hepatic impairment	4	0.0227	Laboratory values and cut-off levels - Biochemistry
History of fever or current fever	4	0.0227	Fever
Packed Cell Volume	4	0.0227	Laboratory values and cut-off levels - Haematology
Renal impairment	4	0.0227	Laboratory values and cut-off levels - Biochemistry
Temperature	4	0.0227	Fever
Weight	4	0.0227	Demographics
Lost	3	0.017	Operational reasons
Multiple Pregnancy	3	0.017	Pregnancy
Clinical reasons	2	0.0114	Clinical reasons
Current medication interfering with treatment	2	0.0114	Concomitant illness and/or treatment
G6PD Normal	2	0.0114	Clinical reasons
Haematocrit	2	0.0114	Laboratory values and cut-off levels - Haematology
Recent blood transfusion	2	0.0114	Concomitant illness and/or treatment
Bone marrow suppression	1	0.0057	Concomitant illness and/or treatment
Diagnostic misidentification	1	0.0057	Operational reasons
G6PD Deficient	1	0.0057	Clinical reasons
Glucose level	1	0.0057	Laboratory values and cut-off levels - Biochemistry
Haemoglobinuria	1	0.0057	Clinical reasons
Hepatitis	1	0.0057	Concomitant illness and/or treatment
Herbal treatment	1	0.0057	Concomitant illness and/or treatment
HIV infection	1	0.0057	Concomitant illness and/or treatment
Immunosuppression	1	0.0057	Concomitant illness and/or treatment
Low platelets patients	1	0.0057	Laboratory values and cut-off levels - Haematology
Meningitis	1	0.0057	Concomitant illness and/or treatment
Mobile population	1	0.0057	Operational reasons
Patients who had travelled beyond their home town in a recent period	1	0.0057	Operational reasons
Previous history of abortions or stillbirths	1	0.0057	Pregnancy
Previous history of splenectomy	1	0.0057	Concomitant illness and/or treatment
Problems with mosquito husbandry	1	0.0057	Operational reasons
Second malaria episode	1	0.0057	Parasitaemia
Symptomatic malaria	1	0.0057	Parasitaemia
Withdrawn	1	0.0057	Operational reasons
Abnormal creatine phosphokinase	0	0	Laboratory values and cut-off levels - Biochemistry
Blood Group type 0+	0	0	Concomitant illness and/or treatment
Currently menstruating	0	0	Pregnancy
Electrolyte imbalance	0	0	Laboratory values and cut-off levels - Biochemistry
Gastrointestinal diseases	0	0	Concomitant illness and/or treatment
Gender	0	0	Demographics
Haemoglobinopathy	0	0	Concomitant illness and/or treatment
History of alcohol or narcotic abuse	0	0	Concomitant illness and/or treatment
History of complicated pregnancy	0	0	Pregnancy
History of convulsions	0	0	Concomitant illness and/or treatment
History of haemolysis	0	0	Concomitant illness and/or treatment
History of Neurological abnormalities	0	0	Concomitant illness and/or treatment
History of psychiatric diseases	0	0	Concomitant illness and/or treatment
Imminent delivery	0	0	Pregnancy
Impaired consciousness	0	0	Clinical reasons
Intercurrent infectious diseases	0	0	Concomitant illness and/or treatment
Lupus erythematosus	0	0	Concomitant illness and/or treatment
Measles	0	0	Concomitant illness and/or treatment
Planning pregnancy	0	0	Pregnancy
Respiratory distress	0	0	Clinical reasons
Rheumatoid arthritis	0	0	Concomitant illness and/or treatment
Sickle Cell disease	0	0	Concomitant illness and/or treatment
Thiamin deficiency (beriberi)	0	0	Concomitant illness and/or treatment
Unable to stand up or eat	0	0	Clinical reasons
Urinary tract infection	0	0	Concomitant illness and/or treatment
Women in reproductive age	0	0	Pregnancy
Women with a history of missed period	0	0	Pregnancy
