# Supplementary material for: Malaria patient spectrum representation in therapeutic clinical trials of uncomplicated malaria: a scoping review of the literature
Source: Malar J. 2023 Feb 10;22:50. doi: 10.1186/s12936-023-04441-5 (PMC9913008; doi:10.1186/s12936-023-04441-5)
Supplement: Supplementary file 6 — Additional file 6. Details of 176 articles included in the final assessment. [file 12936_2023_4441_MOESM6_ESM.xlsx]

## Sheet: suppl_file_9
author	year	title
Guthmann, J. P.;Kasparian, S.;Phetsouvanh, R.;Nathan, N.;Garcia, M.;Phompida, S.;Brockman, A.;Gastellu, M.;Legros, D.	2002	The efficacy of chloroquine for the treatment of acute, uncomplicated, Plasmodium falciparum malaria in Laos
Schwobel, B.;Jordan, S.;Vanisaveth, V.;Phetsouvanh, R.;Christophel, E. M.;Phompida, S.;von, S. F.;Jelinek, T.	2003	Therapeutic efficacy of chloroquine plus sulphadoxine/ pyrimethamine compared with monotherapy with either chloroquine or sulphadoxine/pyrimethamine in uncomplicated Plasmodium falciparum malaria in Laos
Checchi, F.;Durand, R.;Balkan, S.;Vonhm, B. T.;Kollie, J. Z.;Biberson, P.;Baron, E.;Le, B. J.;Guthmann, J. P.	2002	High Plasmodium falciparum resistance to chloroquine and sulfadoxine-pyrimethamine in Harper, Liberia: results in vivo and analysis of point mutations
Checchi, F.;Balkan, S.;Vonhm, B. T.;Massaquoi, M.;Biberson, P.;Eldin, d. P. P.;Brasseur, P.;Guthmann, J. P.	2002	Efficacy of amodiaquine for uncomplicated Plasmodium falciparum malaria in Harper, Liberia
Sutherland, C. J.;Drakeley, C. J.;Obisike, U.;Coleman, R.;Jawara, M.;Targett, G. A.;Milligan, P.;Pinder, M.;Walraven, G.	2003	The addition of artesunate to chloroquine for treatment of Plasmodium falciparum malaria in Gambian children delays, but does not prevent treatment failure
Mayxay, M.;Newton, P. N.;Khanthavong, M.;Tiengkham, P.;Phetsouvanh, R.;Phompida, S.;Brockman, A.;White, N. J.	2003	Chloroquine versus sulfadoxine-pyrimethamine for treatment of Plasmodium falciparum malaria in Savannakhet Province, Lao People's Democratic Republic: an assessment of national antimalarial drug recommendations
Mohapatra, P. K.;Namchoom, N. S.;Prakash, A.;Bhattacharya, D. R.;Goswami, B. K.;Mahanta, J.	2003	Therapeutic efficacy of anti-malarials in Plasmodium falciparum malaria in an Indo-Myanmar border area of Arunachal Pradesh
Sowunmi, A.;Fehintola, F. A.;Adedeji, A. A.;Gbotosho, G. O.;Falade, C. O.;Tambo, E.;Fateye, B. A.;Happi, T. C.;Oduola, A. M.	2004	Open randomized study of pyrimethamine-sulphadoxine vs. pyrimethamine-sulphadoxine plus probenecid for the treatment of uncomplicated Plasmodium falciparum malaria in children
Biswas, S.;Valecha, N.;Tyagi, P. K.;Phookan, S.;Dev, V.;Sharma, S. K.;Subbarao, S. K.	2003	Assessment of therapeutic efficacy of chloroquine and sulphadoxine-pyrimethamine in uncomplicated falciparum malaria
Kurcer, M. A.;Simsek, Z.;Zeyrek, F. Y.;Atay, S.;Celik, H.;Kat, I.;Topluoglu, S.	2004	Efficacy of chloroquine in the treatment of Plasmodium vivax malaria in Turkey
Djaman, J. A.;Kauffy, P. C.;Yavo, W.;Basco, L. K.;Kone, M.	2004	In vivo evaluation of sulfadoxine-pyrimethamine efficacy during uncomplicated falciparum malaria in children of Yopougon (Abidjan, Cote d'Ivoire)
Mayxay, M.;Khanthavong, M.;Lindegardh, N.;Keola, S.;Barends, M.;Pongvongsa, T.;Yapom, R.;Annerberg, A.;Phompida, S.;Phetsouvanh, R.;White, N. J.;Newton, P. N.	2004	Randomized comparison of chloroquine plus sulfadoxine-pyrimethamine versus artesunate plus mefloquine versus artemether-lumefantrine in the treatment of uncomplicated falciparum malaria in the Lao People's Democratic Republic
Stohrer, J. M.;Dittrich, S.;Thongpaseuth, V.;Vanisaveth, V.;Phetsouvanh, R.;Phompida, S.;Monti, F.;Christophel, E. M.;Lindegardh, N.;Annerberg, A.;Jelinek, T.	2004	Therapeutic efficacy of artemether-lumefantrine and artesunate-mefloquine for treatment of uncomplicated Plasmodium falciparum malaria in Luang Namtha Province, Lao People's Democratic Republic
Oduro, A. R.;Anyorigiya, T.;Hodgson, A.;Ansah, P.;Anto, F.;Ansah, N. A.;Atuguba, F.;Mumuni, G.;Amankwa, J.	2005	A randomized comparative study of chloroquine, amodiaquine and sulphadoxine-pyrimethamine for the treatment of uncomplicated malaria in Ghana
Pitmang, S. L.;Thacher, T. D.;Madaki, J. K.;Egah, D. Z.;Fischer, P. R.	2005	Comparison of sulfadoxine-pyrimethamine with and without chloroquine for uncomplicated malaria in Nigeria
Sutherland, C. J.;Ord, R.;Dunyo, S.;Jawara, M.;Drakeley, C. J.;Alexander, N.;Coleman, R.;Pinder, M.;Walraven, G.;Targett, G. A.	2005	Reduction of malaria transmission to Anopheles mosquitoes with a six-dose regimen of co-artemether
Bakyaita, N.;Dorsey, G.;Yeka, A.;Banek, K.;Staedke, S. G.;Kamya, M. R.;Talisuna, A.;Kironde, F.;Nsobya, S.;Kilian, A.;Reingold, A.;Rosenthal, P. J.;Wabwire-Mangen, F.	2005	Sulfadoxine-pyrimethamine plus chloroquine or amodiaquine for uncomplicated falciparum malaria: a randomized, multisite trial to guide national policy in Uganda
Sowunmi, A.;Fehintola, F. A.;Adedeji, A. A.;Gbotosho, G. O.;Tambo, E.;Fateye, B. A.;Happi, T. C.;Oduola, A. M.	2005	Open randomized study of artesunate-amodiaquine vs. chloroquine-pyrimethamine-sulfadoxine for the treatment of uncomplicated Plasmodium falciparum malaria in Nigerian children
Bousema, J.T., Schneider, P., Gouagna, L.C., Drakeley, C.J., Tostmann, A., Houben, R., Githure, J.I., Ord, R., Sutherland, C.J., Omar, S.A., Sauerwein, R.W.	2006	Moderate effect of artemisinin-based combination therapy on transmission of Plasmodium falciparum
Smithuis, F.;Kyaw, M. K.;Phe, O.;Aye, K. Z.;Htet, L.;Barends, M.;Lindegardh, N.;Singtoroj, T.;Ashley, E.;Lwin, S.;Stepniewska, K.;White, N. J.	2006	Efficacy and effectiveness of dihydroartemisinin-piperaquine versus artesunate-mefloquine in falciparum malaria: an open-label randomised comparison
Dunyo, S.;Ord, R.;Hallett, R.;Jawara, M.;Walraven, G.;Mesa, E.;Coleman, R.;Sowe, M.;Alexander, N.;Targett, G. A.;Pinder, M.;Sutherland, C. J.	2006	Randomised trial of chloroquine/sulphadoxine-pyrimethamine in Gambian children with malaria: impact against multidrug-resistant P. falciparum
Mayxay, M.;Thongpraseuth, V.;Khanthavong, M.;Lindegardh, N.;Barends, M.;Keola, S.;Pongvongsa, T.;Phompida, S.;Phetsouvanh, R.;Stepniewska, K.;White, N. J.;Newton, P. N.	2006	An open, randomized comparison of artesunate plus mefloquine vs. dihydroartemisinin-piperaquine for the treatment of uncomplicated Plasmodium falciparum malaria in the Lao People's Democratic Republic (Laos)
Swarthout, T. D. and van den Broek, I. V. and Kayembe, G. and Montgomery, J. and Pota, H. and Roper, C.	2006	Artesunate plus amodiaquine and artesunate plus sulphadoxine-pyrimethamine for treatment of uncomplicated malaria in Democratic Republic of Congo: a clinical trial with determination of sulphadoxine and pyrimethamine-resistant haplotypes
Tagbor, H.;Bruce, J.;Browne, E.;Randal, A.;Greenwood, B.;Chandramohan, D.	2006	Efficacy, safety, and tolerability of amodiaquine plus sulphadoxine-pyrimethamine used alone or in combination for malaria treatment in pregnancy: a randomised trial
Osorio, L.;Gonzalez, I.;Olliaro, P.;Taylor, W. R.	2007	Artemisinin-based combination therapy for uncomplicated Plasmodium falciparum malaria in Colombia
Ratcliff, A.;Siswantoro, H.;Kenangalem, E.;Maristela, R.;Wuwung, R. M.;Laihad, F.;Ebsworth, E. P.;Anstey, N. M.;Tjitra, E.;Price, R. N.	2007	Two fixed-dose artemisinin combinations for drug-resistant falciparum and vivax malaria in Papua, Indonesia: an open-label randomised comparison
Bonnet, M.;Roper, C.;Felix, M.;Coulibaly, L.;Kankolongo, G. M.;Guthmann, J. P.	2007	Efficacy of antimalarial treatment in Guinea: in vivo study of two artemisinin combination therapies in Dabola and molecular markers of resistance to sulphadoxine-pyrimethamine in N'Zerekore
Menard, D.;Andrianina, N. N.;Ramiandrasoa, Z.;Randriamanantena, A.;Rasoarilalao, N.;Jahevitra, M.;Ratsimbasoa, A.;Tuseo, L.;Raveloson, A.	2007	Randomized clinical trial of artemisinin versus non-artemisinin combination therapy for uncomplicated falciparum malaria in Madagascar
Leslie, T.;Mayan, M. I.;Hasan, M. A.;Safi, M. H.;Klinkenberg, E.;Whitty, C. J.;Rowland, M.	2007	Sulfadoxine-pyrimethamine, chlorproguanil-dapsone, or chloroquine for the treatment of Plasmodium vivax malaria in Afghanistan and Pakistan: a randomized controlled trial
Elamin, S. B.;Malik, e.-F. M.;Ahmed, e.-D. S.;Elabadil, E. K.;Mohamad, T. A.	2007	Efficacy of chloroquine and sulfadoxine/pyrimethamine mono- and combined therapy against falciparum malaria in Sudan
Tall, A.;Rabarijaona, L. P.;Robert, V.;Bedja, S. A.;Ariey, F.;Randrianarivelojosia, M.	2007	Efficacy of artesunate plus amodiaquine, artesunate plus sulfadoxine-pyrimethamine, and chloroquine plus sulfadoxine-pyrimethamine in patients with uncomplicated Plasmodium falciparum in the Comoros Union
Sowunmi, A.;Gbotosho, G. O.;Happi, C. T.;Adedeji, A. A.;Fehintola, F. A.;Folarin, O. A.;Tambo, E.;Fateye, B. A.	2007	Therapeutic efficacy and effects of artemether-lumefantrine and amodiaquine-sulfalene-pyrimethamine on gametocyte carriage in children with uncomplicated Plasmodium falciparum malaria in southwestern Nigeria
Bell, D. J.;Nyirongo, S. K.;Mukaka, M.;Zijlstra, E. E.;Plowe, C. V.;Molyneux, M. E.;Ward, S. A.;Winstanley, P. A.	2008	Sulfadoxine-pyrimethamine-based combinations for malaria: a randomised blinded trial to compare efficacy, safety and selection of resistance in Malawi
Owusu-Agyei, S.;Asante, K. P.;Owusu, R.;Adjuik, M.;Amenga-Etego, S.;Dosoo, D. K.;Gyapong, J.;Greenwood, B.;Chandramohan, D.	2008	An open label, randomised trial of artesunate+amodiaquine, artesunate+chlorproguanil-dapsone and artemether-lumefantrine for the treatment of uncomplicated malaria
Rahman, M. M.;Dondorp, A. M.;Day, N. P.;Lindegardh, N.;Imwong, M.;Faiz, M. A.;Bangali, A. M.;Kamal, A. T.;Karim, J.;Kaewkungwal, J.;Singhasivanon, P.	2008	Adherence and efficacy of supervised versus non-supervised treatment with artemether/lumefantrine for the treatment of uncomplicated Plasmodium falciparum malaria in Bangladesh: a randomised controlled trial
Srivastava, H. C.;Yadav, R. S.;Joshi, H.;Valecha, N.;Mallick, P. K.;Prajapati, S. K.;Dash, A. P.	2008	Therapeutic responses of Plasmodium vivax and P. falciparum to chloroquine, in an area of western India where P. vivax predominates
Barnadas, C.;Ratsimbasoa, A.;Tichit, M.;Bouchier, C.;Jahevitra, M.;Picot, S.;Menard, D.	2008	Plasmodium vivax resistance to chloroquine in Madagascar: clinical efficacy and polymorphisms in pvmdr1 and pvcrt-o genes
Kobbe, R.;Klein, P.;Adjei, S.;Amemasor, S.;Thompson, W. N.;Heidemann, H.;Nielsen, M. V.;Vohwinkel, J.;Hogan, B.;Kreuels, B.;Buhrlen, M.;Loag, W.;Ansong, D.;May, J.	2008	A randomized trial on effectiveness of artemether-lumefantrine versus artesunate plus amodiaquine for unsupervised treatment of uncomplicated Plasmodium falciparum malaria in Ghanaian children
Thwing, J. I.;Odero, C. O.;Odhiambo, F. O.;Otieno, K. O.;Kariuki, S.;Ord, R.;Roper, C.;McMorrow, M.;Vulule, J.;Slutsker, L.;Newman, R. D.;Hamel, M. J.;Desai, M.	2009	In-vivo efficacy of amodiaquine-artesunate in children with uncomplicated Plasmodium falciparum malaria in western Kenya
Gesase, S.; Gosling, R.D.; Hashim, R.; Ord, R.; Naidoo, I.; Madebe, R.; Mosha, J.F.; Joho, A.; Mandia, V.; Mrema, H.; Mapunda, E.; Savael, Z.; Lemnge, M.; Mosha, F.W.; Greenwood, B.; Roper, C.; Chandramohan, D.	2009	High Resistance of Plasmodium falciparum to Sulphadoxine/Pyrimethamine in Northern Tanzania and the Emergence of dhps Resistance Mutation at Codon 581
Tekete, M.;Djimde, A. A.;Beavogui, A. H.;Maiga, H.;Sagara, I.;Fofana, B.;Ouologuem, D.;Dama, S.;Kone, A.;Dembele, D.;Wele, M.;Dicko, A.;Doumbo, O. K.	2009	Efficacy of chloroquine, amodiaquine and sulphadoxine-pyrimethamine for the treatment of uncomplicated falciparum malaria: revisiting molecular markers in an area of emerging AQ and SP resistance in Mali
McGready, R.;Tan, S. O.;Ashley, E. A.;Pimanpanarak, M.;Viladpai-Nguen, J.;Phaiphun, L.;Wustefeld, K.;Barends, M.;Laochan, N.;Keereecharoen, L.;Lindegardh, N.;Singhasivanon, P.;White, N. J.;Nosten, F.	2008	A randomised controlled trial of artemether-lumefantrine versus artesunate for uncomplicated plasmodium falciparum treatment in pregnancy
Mutabingwa, T. K.;Muze, K.;Ord, R.;Briceno, M.;Greenwood, B. M.;Drakeley, C.;Whitty, C. J.	2009	Randomized trial of artesunate+amodiaquine, sulfadoxine-pyrimethamine+amodiaquine, chlorproguanal-dapsone and SP for malaria in pregnancy in Tanzania
Toure, O. A.;Penali, L. K.;Yapi, J. D.;Ako, B. A.;Toure, W.;Djerea, K.;Gomez, G. O.;Makaila, O.	2009	A comparative, randomized clinical trial of artemisinin/naphtoquine twice daily one day versus artemether/lumefantrine six doses regimen in children and adults with uncomplicated falciparum malaria in Cote d'Ivoire
Sutanto, I.;Suprijanto, S.;Nurhayati;Manoempil, P.;Baird, J. K.	2009	Resistance to chloroquine by Plasmodium vivax at Alor in the Lesser Sundas Archipelago in eastern Indonesia
Dondorp, A. M.;Nosten, F.;Yi, P.;Das, D.;Phyo, A. P.;Tarning, J.;Lwin, K. M.;Ariey, F.;Hanpithakpong, W.;Lee, S. J.;Ringwald, P.;Silamut, K.;Imwong, M.;Chotivanich, K.;Lim, P.;Herdman, T.;An, S. S.;Yeung, S.;Singhasivanon, P.;Day, N. P.;Lindegardh, N.;Socheat, D.;White, N. J.	2009	Artemisinin resistance in Plasmodium falciparum malaria
Ketema, T.;Bacha, K.;Birhanu, T.;Petros, B.	2009	Chloroquine-resistant Plasmodium vivax malaria in Serbo town, Jimma zone, south-west Ethiopia
Kaye, D. K.;Nshemerirwe, R.;Mutyaba, T. S.;Ndeezi, G.	2008	A randomized clinical trial comparing safety, clinical and parasitological response to artemether-lumefantrine and chlorproguanil-dapsone in treatment of uncomplicated malaria in pregnancy in Mulago hospital, Uganda
Sykes, A.;Hendriksen, I.;Mtove, G.;Mandea, V.;Mrema, H.;Rutta, B.;Mapunda, E.;Manjurano, A.;Amos, B.;Reyburn, H.;Whitty, C. J.	2009	Azithromycin plus artesunate versus artemether-lumefantrine for treatment of uncomplicated malaria in Tanzanian children: a randomized, controlled trial
Bharti, P. K.;Alam, M. T.;Boxer, R.;Shukla, M. M.;Gautam, S. P.;Sharma, Y. D.;Singh, N.	2010	Therapeutic efficacy of chloroquine and sequence variation in pfcrt gene among patients with falciparum malaria in central India
Sowunmi, A.;Gbotosho, G. O.;Happi, C.;Okuboyejo, T.;Folarin, O.;Balogun, S.;Michael, O.	2009	Therapeutic efficacy and effects of artesunate-mefloquine and mefloquine alone on malaria-associated anemia in children with uncomplicated Plasmodium falciparum malaria in southwest Nigeria
Assefa, A.;Kassa, M.;Tadese, G.;Mohamed, H.;Animut, A.;Mengesha, T.	2010	Therapeutic efficacy of Artemether/Lumefantrine (Coartem(R)) against Plasmodium falciparum in Kersa, South West Ethiopia
Okafor, H. U.;Shu, E. N.;Oguonu, T.	2010	Therapeutic efficacy and effect on gametocyte carriage of an artemisinin and a non-based combination treatment in children with uncomplicated P. falciparum malaria, living in an area with high-level chloroquine resistance
Sutanto, I.;Endawati, D.;Ling, L. H.;Laihad, F.;Setiabudy, R.;Baird, J. K.	2010	Evaluation of chloroquine therapy for vivax and falciparum malaria in southern Sumatra, western Indonesia
Elamin, S. B.;Awad, A. I.;Eltayeb, I. B.;Elmardi, K. A.;Hassan, A. H.;Mohamed, A. O.;Malik, E. M.;Mohamad, T. A.	2010	Descriptive study on the efficacy of artemether-lumefantrine in the treatment of uncomplicated Plasmodium falciparum malaria in Sudan
Asante, K. P.;Owusu, R.;Dosoo, D.;Awini, E.;Adjei, G.;Amenga, E. S.;Chandramohan, D.;Owusu-Agyei, S.	2009	Adherence to Artesunate-Amodiaquine Therapy for Uncomplicated Malaria in Rural Ghana: A Randomised Trial of Supervised versus Unsupervised Drug Administration
Tshefu, A. K.;Gaye, O.;Kayentao, K.;Thompson, R.;Bhatt, K. M.;Sesay, S. S.;Bustos, D. G.;Tjitra, E.;Bedu-Addo, G.;Borghini-Fuhrer, I.;Duparc, S.;Shin, C. S.;Fleckenstein, L.	2010	Efficacy and safety of a fixed-dose oral combination of pyronaridine-artesunate compared with artemether-lumefantrine in children and adults with uncomplicated Plasmodium falciparum malaria: a randomised non-inferiority trial
Smithuis, F.;Kyaw, M. K.;Phe, O.;Win, T.;Aung, P. P.;Oo, A. P.;Naing, A. L.;Nyo, M. Y.;Myint, N. Z.;Imwong, M.;Ashley, E.;Lee, S. J.;White, N. J.	2010	Effectiveness of five artemisinin combination regimens with or without primaquine in uncomplicated falciparum malaria: an open-label randomised trial
Piola, P.;Nabasumba, C.;Turyakira, E.;Dhorda, M.;Lindegardh, N.;Nyehangane, D.;Snounou, G.;Ashley, E. A.;McGready, R.;Nosten, F.;Guerin, P. J.	2010	Efficacy and safety of artemether-lumefantrine compared with quinine in pregnant women with uncomplicated Plasmodium falciparum malaria: an open-label, randomised, non-inferiority trial
Mayxay, M.;Keomany, S.;Khanthavong, M.;Souvannasing, P.;Stepniewska, K.;Khomthilath, T.;Keola, S.;Pongvongsa, T.;Phompida, S.;Ubben, D.;Valecha, N.;White, N. J.;Newton, P. N.	2010	A phase III, randomized, non-inferiority trial to assess the efficacy and safety of dihydroartemisinin-piperaquine in comparison with artesunate-mefloquine in patients with uncomplicated Plasmodium falciparum malaria in southern Laos
Ursing, J.;Kofoed, P. E.;Rodrigues, A.;Blessborn, D.;Thoft-Nielsen, R.;Bjorkman, A.;Rombo, L.	2011	Similar efficacy and tolerability of double-dose chloroquine and artemether-lumefantrine for treatment of Plasmodium falciparum infection in Guinea-Bissau: a randomized trial
Toure, O. A.;Kouame, M. G.;Didier, Y. J.;Berenger, A. A.;Djerea, K.;Genevieve, G. O.;Penali, L. K.	2011	Artesunate/mefloquine paediatric formulation vs. artemether/lumefantrine for the treatment of uncomplicated Plasmodium falciparum in Anonkoua koute, Cote d'Ivoire
Poravuth, Y.;Socheat, D.;Rueangweerayut, R.;Uthaisin, C.;Pyae, P. A.;Valecha, N.;Rao, B. H.;Tjitra, E.;Purnama, A.;Borghini-Fuhrer, I.;Duparc, S.;Shin, C. S.;Fleckenstein, L.	2011	Pyronaridine-artesunate versus chloroquine in patients with acute Plasmodium vivax malaria: a randomized, double-blind, non-inferiority trial
Nambozi, M.;Van, G. J. P.;Hachizovu, S.;Chaponda, M.;Mukwamataba, D.;Mulenga, M.;Ubben, D.;D'Alessandro, U.	2011	Safety and efficacy of dihydroartemisinin-piperaquine versus artemether-lumefantrine in the treatment of uncomplicated Plasmodium falciparum malaria in Zambian children
Ngasala, B. E.;Malmberg, M.;Carlsson, A. M.;Ferreira, P. E.;Petzold, M. G.;Blessborn, D.;Bergqvist, Y.;Gil, J. P.;Premji, Z.;Martensson, A.	2011	Effectiveness of artemether-lumefantrine provided by community health workers in under-five children with uncomplicated malaria in rural Tanzania: an open label prospective study
Ngasala, B. E.;Malmberg, M.;Carlsson, A. M.;Ferreira, P. E.;Petzold, M. G.;Blessborn, D.;Bergqvist, Y.;Gil, J. P.;Premji, Z.;Bjorkman, A.;Martensson, A.	2011	Efficacy and effectiveness of artemether-lumefantrine after initial and repeated treatment in children <5 years of age with acute uncomplicated Plasmodium falciparum malaria in rural Tanzania: a randomized trial
Ketema, T.;Getahun, K.;Bacha, K.	2011	Therapeutic efficacy of chloroquine for treatment of Plasmodium vivax malaria cases in Halaba district, South Ethiopia
Gbotosho, G. O.;Sowunmi, A.;Okuboyejo, T. M.;Happi, C. T.;Folarin, O. O.;Adewoye, E. O.	2012	A Simple Dose Regimen of Artesunate and Amodiaquine Based on Age or Body Weight Range for Uncomplicated Falciparum Malaria in Children: Comparison of Therapeutic Efficacy With Standard Dose Regimen of Artesunate and Amodiaquine and Artemether-Lumefantrine
Gbotosho, G. O.;Sowunmi, A.;Okuboyejo, T. M.;Happi, C. T.;Folarin, O. A.;Michael, O. S.;Adewoye, E. O.	2011	Therapeutic efficacy and effects of artemether-lumefantrine and artesunate-amodiaquine coformulated or copackaged on malaria-associated anemia in children with uncomplicated Plasmodium falciparum malaria in Southwest Nigeria
Mullick, S.;Das, S.;Guha, S. K.;Bera, D. K.;Sengupta, S.;Roy, D.;Saha, P.;Biswas, A.;Das, M.;Ray, K.;Kundu, P. K.;Maji, A. K.	2011	Efficacy of Chloroquine and Sulphadoxine-Pyrimethamine either alone or in combination before introduction of ACT as first-line therapy in uncomplicated Plasmodium falciparum malaria in Jalpaiguri District, West Bengal, India
Dunyo, S.;Sirugo, G.;Sesay, S.;Bisseye, C.;Njie, F.;Adiamoh, M.;Nwakanma, D.;Diatta, M.;Janha, R.;Sisay, J. F.;Temple, B.;Snell, P.;Conway, D.;Walton, R.;Cheung, Y. B.;Milligan, P.	2011	Randomized trial of safety and effectiveness of chlorproguanil-dapsone and lumefantrine-artemether for uncomplicated malaria in children in the gambia
Hwang, J.;Alemayehu, B. H.;Hoos, D.;Melaku, Z.;Tekleyohannes, S. G.;Teshi, T.;Birhanu, S. G.;Demeke, L.;Gobena, K.;Kassa, M.;Jima, D.;Reithinger, R.;Nettey, H.;Green, M.;Malone, J. L.;Kachur, S. P.;Filler, S.	2011	In vivo efficacy of artemether-lumefantrine against uncomplicated Plasmodium falciparum malaria in Central Ethiopia
Song, J.;Socheat, D.;Tan, B.;Seila, S.;Xu, Y.;Ou, F.;Sokunthea, S.;Sophorn, L.;Zhou, C.;Deng, C.;Wang, Q.;Li, G.	2011	Randomized trials of artemisinin-piperaquine, dihydroartemisinin-piperaquine phosphate and artemether-lumefantrine for the treatment of multi-drug resistant falciparum malaria in Cambodia-Thailand border area
Sowunmi, A;Akinrinola, I. A.;Gbotosho, G. O.;Okuboyejo, T. M.;Happi, C. T.	2011	A Simple Dose Regimen of Artesunate and Amodiaquine Based on Arm Span- or Age Range for Childhood Falciparum Malaria: A Preliminary Evaluation
Toma, H.;Hatabu, T.;Vanisaveth, V.;Mannoor, M.K.;Watanabe, H.; Li, C.;Kobayashi, J.;Phompida, S.;Kano, S.;Sato, Y.	2011	Efficacy of mefloquine treatment and genetic profiles in uncomplicated Plasmodium falciparum malaria in southern Lao PDR
Kamugisha, E.;Jing, S.;Minde, M.;Kataraihya, J.;Kongola, G.;Kironde, F.;Swedberg, G.	2012	Efficacy of artemether-lumefantrine in treatment of malaria among under-fives and prevalence of drug resistance markers in Igombe-Mwanza, north-western Tanzania.
Mayxay, M.;Khanthavong, M.;Chanthongthip, O.;Imwong, M.;Lee, S. J.;Stepniewska, K.;Soonthornsata, B.;Pongvongsa, T.;Phompida, S.;Hongvanthong, B.;Ringwald, P.;White, N. J.;Newton, P. N.	2012	No Evidence for Spread of Plasmodium falciparum Artemisinin Resistance to Savannakhet Province, Southern Laos
Lanaspa, M.;Moraleda, C.;Machevo, S.;Gonzalez, R.;Serrano, B.;Macete, E.;Cistero, P.;Mayor, A.;Hutchinson, D.;Kremsner, P. G.;Alonso, P.;Menendez, C.;Bassat, Q.	2012	Inadequate efficacy of a new formulation of fosmidomycin-clindamycin combination in Mozambican children aged <3 years with uncomplicated P. falciparum malaria
Mayxay, M.;Khanthavong, M.;Chanthongthip, O.;Imwong, M.;Pongvongsa, T.;Hongvanthong, B.;Phompida, S.;Vanisaveth, V.;White, N.J.;Newton, P.N.	2012	Efficacy of artemether-lumefantrine, the nationally-recommended artemisinin combination for the treatment of uncomplicated falciparum malaria, in southern Laos.
Eshetu, T.;Abdo, N.;Bedru, K. H.;Fekadu, S.;Wieser, A.;Pritsch, M.;Loscher, T.;Berens-Riha, N.	2012	Open-label trial with artemether-lumefantrine against uncomplicated Plasmodium falciparum malaria three years after its broad introduction in Jimma Zone, Ethiopia
Huang, F.;Tang, L.;Yang, H.;Zhou, S.;Sun, X.;Liu, H.	2012	Therapeutic efficacy of artesunate in the treatment of uncomplicated Plasmodium falciparum malaria and anti-malarial, drug-resistance marker polymorphisms in populations near the China- Myanmar border
Amaratunga, C.;Sreng, S.;Suon, S.;Phelps, E. S.;Stepniewska, K.;Lim, P.;Zhou, C.;Mao, S.;Anderson, J. M.;Lindegardh, N.;Jiang, H.;Song, J.;Su, X. Z.;White, N. J.;Dondorp, A. M.;Anderson, T. J.;Fay, M. P.;Mu, J.;Duong, S.;Fairhurst, R. M.	2012	Artemisinin-resistant Plasmodium falciparum in Pursat province, western Cambodia: a parasite clearance rate study
Barber, B. E.;William, T.;Grigg, M. J.;Menon, J.;Auburn, S.;Marfurt, J.;Anstey, N. M.;Yeo, T. W.	2012	A Prospective Comparative Study of Knowlesi, Falciparum, and Vivax Malaria in Sabah, Malaysia: High Proportion With Severe Disease From Plasmodium Knowlesi and Plasmodium Vivax But No Mortality With Early Referral and Artesunate Therapy
Hien, T. T.;Thuy-Nhien, N. T.;Phu, N. H.;Boni, M. F.;Thanh, N. V.;Nha-Ca, N. T.;Thai, L. H.;Thai, C. Q.;Toi, P. V.;Thuan, P. D.;Long, L. T.;Dong, L. T.;Merson, L.;Dolecek, C.;Stepniewska, K.;Ringwald, P.;White, N. J.;Farrar, J.;Wolbers, M.	2012	In vivo susceptibility of Plasmodium falciparum to artesunate in Binh Phuoc Province, Vietnam
Sutanto, I.;Suprijanto, S.;Kosasih, A.;Dahlan, M. S.;Sjafruddin, D.;Kusriastuti, R.;Hawley, W. A.;Lobo, N. F.;Ter, K. F. O.	2013	The effect of primaquine on gametocyte development and clearance in the treatment of uncomplicated falciparum malaria with dihydroartemisinin-piperaquine in South Sumatra, Western Indonesia: an open label randomized controlled trial
Sutanto, I.;Tjahjono. B;Basri, H.;Taylor, W.R.;Putri, F.A.;Meilia, R.A.;Setiabudy, R.;Nurleila, S.;Ekawati, L.L. Elyazar, I.;Farrar, J.;Sudoyo, H.;Baird, J.K.	2012	Randomized, Open Label Trial of Primaquine Against Vivax Malaria Relapse in Indonesia.
Ganguly, S.;Saha, P.;Guha, S.K.;Das, S.;Bera, D.K.;Biswas, A.;Kundu, P.K.;Saha, B.;Ray, K.;Maji, A.K.	2012	In vivo therapeutic efficacy of chloroquine alone or in combination with primaquine in vivax malaria in Kolkata, West Bengal, India and polymorphism in pvmdr1 and pvcrt-0 genes
Torres, R.E.;Banegas, E.I.;Mendoza, M.;Diaz, C.;Bucheli, S.T.;Fontecha, G.A.;Alam, M.T.;Goldman, I.;Udhayakumar, V.;Zambrano, J.O.	2013	Efficacy of Chloroquine for the Treatment of Uncomplicated Plasmodium falciparum Malaria in Honduras.
Sawa, P.;Shekalaghe, S. A.;Drakeley, C. J.;Sutherland, C. J.;Mweresa, C. K.;Baidjoe, A. Y.;Manjurano, A.;Kavishe, R. A.;Beshir, K. B.;Yussuf, R. U.;Omar, S. A.;Hermsen, C. C.;Okell, L.;Schallig, H. D.;Sauerwein, R. W.;Hallett, R. L.;Bousema, T.	2013	Malaria Transmission After Artemether-Lumefantrine and Dihydroartemisinin-Piperaquine: A Randomized Trial
Saha, P.; Naskar, A.;Ganguly, S.;Das, S.;Guha, S.K.;Biswas, A.;Bera, D.K.;Kundu, P.K.; Das, M.; Mullick, S.; Ray K.; Maji, A.K.	2013	Therapeutic efficacy of artemisinin combination therapies and prevalence of S769N mutation in PfATPase6 gene of Plasmodium falciparum in Kolkata, India
Hwang,J.;Alemayehu,B.H.;Reithinger,R.;Tekleyohannes,S.G.; Teshi,T.;Birhanu,S.G.;Demeke,L.;Hoos, D.;Melaku,Z.;Kassa,M.;Jima,D.;Malone,J.L.;Nettey,H.;Green,M.;Poe,A,;Akinyi,S.;Udhayakumar,V.;Kachur, S.P;Filler,S.	2013	In Vivo Efficacy of Artemether-Lumefantrine and Chloroquine against Plasmodium vivax: A Randomized Open Label Trial in Central Ethiopia
Agarwal, A; McMorrow, M; Onyango, P; Otieno, K; Odero, C; Williamson, J; Kariuki, S; Kachur, SP; Slutsker, L; Desai, M.	2013	A randomized trial of artemether-lumefantrine and dihydroartemisinin-piperaquine in the treatment of uncomplicated malaria among children in western Kenya
Pasaribu, AP; Chokejindachai, W; Sirivichayakul, C; Tanomsing, N; Chavez, I; Tjitra, E; Pasaribu, S; Imwong, M; White, NJ; Dondorp, AM	2013	A Randomized Comparison of Dihydroartemisinin-Piperaquine and Artesunate-Amodiaquine Combined with Primaquine for Radical Treatment of Vivax Malaria in Sumatera, Indonesia
Nambei, WS; Lango, Yaya E; Pounguinza, S; Achonduh, O; Bogon, A; Lengande, R; Evehe, MS; Ekollo, Mbange AH; Mbacham, W.	2013	Efficacy and safety of antimalarial combinations for treatment of uncomplicated malaria in children in Bangui, Central African Republic
Sylla K, Abiola A, Tine RC, Faye B, Sow D, Ndiaye JL, Ndiaye M, Lo AC, Folly K, Ndiaye LA, Gaye O.	2013	Monitoring the efficacy and safety of three artemisinin based-combinations therapies in Senegal: results from two years surveillance
Tinto, H; Diallo, S; Zongo, I; Guiraud, I; Valea, I; Kazienga, A; Kpoda, H; Sorgho, H; Ou?aogo, JB; Guiguemd?TR; D'Alessandro, U.	2014	Effectiveness of artesunate-amodiaquine vs. artemether-lumefantrine for the treatment of uncomplicated falciparum malaria in Nanoro, Burkina Faso: a non-inferiority randomised trial
Maganda, BA; Minzi, OM; Kamuhabwa, AA; Ngasala, B; Sasi, PG	2014	Outcome of artemether-lumefantrine treatment for uncomplicated malaria in HIV-infected adult patients on anti-retroviral therapy.
Onyamboko, AM; Fanello, CI; Wongsaen, K; Tarning, J; Cheah, PY; Tshefu, KA; Dondorp, AM; Nosten, F; White, NJ; Day NP.	2014	A randomized comparison of the efficacy and tolerability of three artemisinin-based combination treatments for children with acute falciparum malaria in The Democratic Republic of Congo.
Thriemer, K; Van Hong, N; Rosanas-Urgell, A; Phuc, BQ; Ha, DM; Pockele, E; Guetens, P; Van Van, N; Duong, TT; Amambua, NA; D'Alessandro, U; Erhart, A	2014	Delayed parasite clearance after treatment with dihydroartemisinin-piperaquine in Plasmodium falciparum malaria patients in Central Vietnam.
Oguche, S; Okafor, HU; Watila, I; Meremikwu, M; Agomo, P; Ogala, W; Agomo, C; Ntadom, G; Banjo, O; Okuboyejo, T; Ogunrinde, G; Odey, F; Aina, O; Sofola, T; Sowunmi, A	2014	Efficacy of Artemisinin-Based Combination Treatments of Uncomplicated Falciparum Malaria in Under-Five-Year-Old Nigerian Children
Toure, OA; Assi, SB; N Guessan, TL; Adji, GE; Ako, AB; Brou, MJ; Ehouman, MF; Gnamien, LA; Coulibaly, ML; Coulibaly, B; Beourou, S; Bassinka, I; Soumahoro, A; Kadjo, F; Tano, MA	2014	Open-label, randomized, non-inferiority clinical trial of artesunate-amodiaquine versus artemether-lumefantrine fixed-dose combinations in children and adults with uncomplicated falciparum malaria in Cote d'Ivoire
Okech, BA; Existe, A; Romain, JR; Memnon, G; Victor, YS; de Rochars, MB; Fukuda M	2015	Therapeutic Efficacy of Chloroquine for Uncomplicated Plasmodium falciparum in Haiti After Many Decades of Its Use
J. Gutman, D. Mwandama, R. E. Wiegand, J. Abdallah, N. C. Iriemenam, Y. P. Shi, D. P. Mathanga and J. Skarbinski	2015	In vivo efficacy of sulphadoxine-pyrimethamine for the treatment of asymptomatic parasitaemia in pregnant women in Machinga District, Malawi
M. Ukah, O. Badejoko, S. Ogunniyi, O. Loto, O. Aboderin and A. Fatusi	2015	A randomized trial of artesunate-amodiaquine versus artemether-lumefantrine for the treatment of acute uncomplicated malaria in pregnancy
L. Gonzalez-Ceron, M. H. Rodriguez, M. A. Sandoval, F. Santillan, S. Galindo-Virgen, A. F. Betanzos, A. F. Rosales and O. L. Palomeque	2015	Effectiveness of combined chloroquine and primaquine treatment in 14 days versus intermittent single dose regimen, in an open, non-randomized, clinical trial, to eliminate Plasmodium vivax in southern Mexico
M. Assefa, T. Eshetu and A. Biruksew	2015	Therapeutic efficacy of chloroquine for the treatment of Plasmodium vivax malaria among outpatients at Hossana Health Care Centre, southern Ethiopia
S. Getachew, K. Thriemer, S. Auburn, A. Abera, E. Gadisa, A. Aseffa, R. N. Price and B. Petros	2015	Chloroquine efficacy for Plasmodium vivax malaria treatment in southern Ethiopia
B. P. Singana, H. Bogreau, B. D. Matondo, L. R. Dossou-Yovo, P. N. Casimiro, R. Mbouka, K. Y. Ha Nguyen, B. Pradines, L. K. Basco and M. Ndounga	2016	Malaria burden and anti-malarial drug efficacy in Owando, northern Congo
P. D. Thuan, N. T. Ca, P. V. Toi, N. T. Nhien, N. V. Thanh, N. D. Anh, N. H. Phu, C. Q. Thai, L. H. Thai, N. T. Hoa, L. T. Dong, M. A. Loi, D. H. Son, T. T. Khanh, C. Dolecek, H. T. Nhan, M. Wolbers, G. Thwaites, J. Farrar, N. J. White and T. T. Hien	2016	A Randomized Comparison of Chloroquine Versus Dihydroartemisinin-Piperaquine for the Treatment of Plasmodium vivax Infection in Vietnam
Paczkowski, M.;Mwandama, D.;Marthey, D.;Luka, M.;Makuta, G.;Sande, J.;Ali, D.;Troell, P.;Mathanga, D. P.;Gutman, J.	2016	In vivo efficacy of artemether-lumefantrine and artesunate-amodiaquine for uncomplicated Plasmodium falciparum malaria in Malawi, 2014
Nega, D.;Assefa, A.;Mohamed, H.;Solomon, H.;Woyessa, A.;Assefa, Y.;Kebede, A.;Kassa, M.	2016	Therapeutic efficacy of artemether-lumefantrine (Coartem) in treating uncomplicated P. falciparum malaria in Metehara, Eastern Ethiopia: Regulatory clinical study
Mutagonda, R. F.;Kamuhabwa, A. A. R.;Minzi, O. M. S.;Massawe, S. N.;Maganda, B. A.;Aklillu, E.	2016	Malaria prevalence, severity and treatment outcome in relation to day 7 lumefantrine plasma concentration in pregnant women
Sowunmi, A.;Akano, K.;Ayede, A. I.;Ntadom, G.;Aderoyeje, T.;Adewoye, E. O.;Fatunmbi, B.	2016	Clinical illness and outcomes in Nigerian children with late-appearing anaemia after artemisinin-based combination treatments of uncomplicated falciparum malaria
Mwaiswelo, R.; Ngasala, B.E.; Jovel, I.; Gosling, R.; Premji, Z.; Poirot, E.; Mmbando, B.P.; Björkman, A.; Mårtensson, A.	2016	Safety of a single low-dose of primaquine in addition to standard artemether-lumefantrine regimen for treatment of acute uncomplicated Plasmodium falciparum malaria in Tanzania
Feven Wudneh, Ashenafi Assefa, Desalegn Nega, Hussien Mohammed, Hiwot Solomon, Tadesse Kebede, Adugna Woyessa, Yibeltal Assefa, Amha Kebede, Moges Kassa	2016	Open-label trial on efficacy of artemether/lumefantrine against the uncomplicated Plasmodium falciparum malaria in Metema district, Northwestern Ethiopia
Johan Ursing, Lars Rombo, Amabelia Rodrigues, Poul-Erik Kofoed	2016	Artemether-Lumefantrine versus Dihydroartemisinin-Piperaquine for Treatment of Uncomplicated Plasmodium falciparum Malaria in Children Aged Less than 15 Years in Guinea-Bissau - An Open-Label Non-Inferiority Randomised Clinical Trial
Apinjoh, T. O.;Anchang-Kimbi, J. K.;Ajonina, M. U.;Njonguo, E. T.;Njua-Yafi, C.;Ngwai, A. N.;Mugri, R. N.;Achidi, E. A.	2016	In Vivo Efficacy of Artesunate/Sulphadoxine-Pyrimethamine versus Artesunate/Amodiaquine in the Treatment of Uncomplicated P. falciparium Malaria in Children around the Slope of Mount Cameroon: A Randomized Controlled Trial
Osarfo, J.;Tagbor, H.;Cairns, M.;Alifrangis, M.;Magnussen, P.	2017	Dihydroartemisinin-piperaquine versus artesunateamodiaquine for treatment of malaria infection in pregnancy in Ghana: an open-label, randomised, non-inferiority trial
Fanello, C.;Onyamboko, M.;Lee, S. J.;Woodrow, C.;Setaphan, S.;Chotivanich, K.;Buffet, P.;Jaureguiberry, S.;Rockett, K.;Stepniewska, K.;Day, N. P. J.;White, N. J.;Dondorp, A. M.	2017	Post-treatment haemolysis in African children with hyperparasitaemic falciparum malaria; a randomized comparison of artesunate and quinine
Grigg, M. J.;William, T.;Barber, B. E.;Rajahram, G. S.;Menon, J.;Schimann, E.;Wilkes, C. S.;Patel, K.;Chandna, A.;Price, R. N.;Yeo, T. W.;Anstey, N. M.	2017	Artemether-Lumefantrine Versus Chloroquine for the Treatment of Uncomplicated Plasmodium knowlesi Malaria: An Open-Label Randomized Controlled Trial CAN KNOW
Awab, G. R.;Imwong, M.;Bancone, G.;Jeeyapant, A.;Day, N. P. J.;White, N. J.;Woodrow, C. J.	2017	Chloroquine-Primaquine versus Chloroquine Alone to Treat Vivax Malaria in Afghanistan: An Open Randomized Superiority Trial
J.R. Poespoprodjo, E. Kenangalem, J. Wafom, F. Chandrawati, A.M. Puspitasari, B. Ley, L. Trianti, Z. Korten, A. Surya, D. Syafruddin, N.M. Anstey, J. Marfurt, R. Noviyanti, R.N. Price	2018	Therapeutic Response to Dihydroartemisinin-Piperaquine for P. falciparum and P. vivax Nine Years after Its Introduction in Southern Papua, Indonesia.
Hamid, M. M. A.; Thriemer, K.; Elobied, M. E.; Mahgoub, N. S.; Boshara, S. A.; Elsafi, H. M. H.; Gumaa, S. A.; Hamid, T.; Abdelbagi, H.; Basheir, H. M.; Marfurt, J.; Chen, I.; Gosling, R.; Price, R. N.; Ley, B.	2018	Low risk of recurrence following artesunate-Sulphadoxine-pyrimethamine plus primaquine for uncomplicated Plasmodium falciparum and Plasmodium vivax infections in the Republic of the Sudan
Sagara, I.; Beavogui, A. H.; Zongo, I.; Soulama, I.; Borghini-Fuhrer, I.; Fofana, B.; Traore, A.; Diallo, N.; Diakite, H.; Togo, A. H.; Koumare, S.; Keita, M.; Camara, D.; Some, A. F.; Coulibaly, A. S.; Traore, O. B.; Dama, S.; Goita, S.; Djimde, M.; Bamadio, A.; Dara, N.; Maiga, H.; Sidibe, B.; Dao, F.; Coulibaly, M.; Alhousseini, M. L.; Niangaly, H.; Sangare, B.; Diarra, M.; Coumare, S.; Kabore…	2018	Pyronaridine-artesunate or dihydroartemisinin-piperaquine versus current first-line therapies for repeated treatment of uncomplicated malaria: a randomised, multicentre, open-label, longitudinal, controlled, phase 3b/4 trial
Roth, J. M.; Sawa, P.; Makio, N.; Omweri, G.; Osoti, V.; Okach, S.; Choy, F.; Schallig, Hdfh; Mens, P.	2018	Pyronaridine-artesunate and artemether-lumefantrine for the treatment of uncomplicated Plasmodium falciparum malaria in Kenyan children: a randomized controlled non-inferiority trial
Chu, C. S.;Phyo, A. P.;Lwin, K. M.;Win, H. H.;San, T.;Aung, A. A.;Raksapraidee, R.;Carrara, V. I.;Bancone, G.;Watson, J.;Moore, K. A.;Wiladphaingern, J.;Proux, S.;Sriprawat, K.;Winterberg, M.;Cheah, P. Y.;Chue, A. L.;Tarning, J.;Imwong, M.;Nosten, F.;White, N. J.	2018	Comparison of the Cumulative Efficacy and Safety of Chloroquine, Artesunate, and Chloroquine-Primaquine in Plasmodium vivax Malaria
Ebenebe, J. C.;Ntadom, G.;Ambe, J.;Wammanda, R.;Jiya, N.;Finomo, F.;Emechebe, G.;Mokuolu, O.;Akano, K.;Agomo, C.;Folarin, O. A.;Oguche, S.;Useh, F.;Oyibo, W.;Aderoyeje, T.;Abdulkadir, M.;Ezeigwe, N. M.;Happi, C.;Sowunmi, A.;For The Antimalarial Therapeutic Efficacy Monitoring Group National Malaria Elimination Programme The Federal Ministry Of Health Abuja, N.	2018	Efficacy of Artemisinin-Based Combination Treatments of Uncomplicated Falciparum Malaria in Under-Five-Year-Old Nigerian Children Ten Years Following Adoption as First-Line Antimalarials
Anvikar, A. R.; Kuepfer, I.; Mishra, V.; Bruce, J.; Arya, T.; Mishra, D. R.; Mohanty, S.; Mohanty, R.; Srivastava, B.; Sharma, S.; Mishra, N.; Greenwood, B.; Chandramohan, D.; Valecha, N.	2018	Efficacy of two artemisinin-based combinations for the treatment of malaria in pregnancy in India: a randomized controlled trial
Tun, K. M.; Jeeyapant, A.; Myint, A. H.; Kyaw, Z. T.; Dhorda, M.; Mukaka, M.; Cheah, P. Y.; Imwong, M.; Hlaing, T.; Kyaw, T. H.; Ashley, E. A.; Dondorp, A.; White, N. J.; Day, N. P. J.; Smithuis, F.	2018	Effectiveness and safety of 3 and 5 day courses of artemether-lumefantrine for the treatment of uncomplicated falciparum malaria in an area of emerging artemisinin resistance in Myanmar
Mandara, C. I.; Kavishe, R. A.; Gesase, S.; Mghamba, J.; Ngadaya, E.; Mmbuji, P.; Mkude, S.; Mandike, R.; Njau, R.; Mohamed, A.; Lemnge, M. M.; Warsame, M.; Ishengoma, D. S.	2018	High efficacy of artemether-lumefantrine and dihydroartemisinin-piperaquine for the treatment of uncomplicated falciparum malaria in Muheza and Kigoma Districts, Tanzania
Ghimire, P.; Rijal, K. R.; Kafle, C.; Karki, B. S.; Singh, N.; Ortega, L.; Thakur, G. D.; Adhikari, B.	2018	Efficacy of artemether-lumefantrine for the treatment of uncomplicated Plasmodium falciparum malaria in Nepal
Saravu, K.; Tellapragada, C.; Kulavalli, S.; Xavier, W.; Umakanth, S.; Brahmarouphu, G.; Srinivas, N. K.; Channabasavaiah, J. P.; Bava, A.; Saadi, A. V.; Guddattu, V.; Satyamoorthy, K.; Bhat, K.	2018	A pilot randomized controlled trial to compare the effectiveness of two 14-day primaquine regimens for the radical cure of vivax malaria in South India
Tavul, L.; Hetzel, M. W.; Teliki, A.; Walsh, D.; Kiniboro, B.; Rare, L.; Pulford, J.; Siba, P. M.; Karl, S.; Makita, L.; Robinson, L.; Kattenberg, J. H.; Laman, M.; Oswyn, G.; Mueller, I.	2018	Efficacy of artemether-lumefantrine and dihydroartemisinin-piperaquine for the treatment of uncomplicated malaria in Papua New Guinea
Grigg, M. J.; William, T.; Piera, K. A.; Rajahram, G. S.; Jelip, J.; Aziz, A.; Menon, J.; Marfurt, J.; Price, R. N.; Auburn, S.; Barber, B. E.; Yeo, T. W.; Anstey, N. M.	2018	Plasmodium falciparum artemisinin resistance monitoring in Sabah, Malaysia: in vivo therapeutic efficacy and kelch13 molecular marker surveillance
Lacerda, M. V. G.; Llanos-Cuentas, A.; Krudsood, S.; Lon, C.; Saunders, D. L.; Mohammed, R.; Yilma, D.; Batista Pereira, D.; Espino, F. E. J.; Mia, R. Z.; Chuquiyauri, R.; Val, F.; Casapia, M.; Monteiro, W. M.; Brito, M. A. M.; Costa, M. R. F.; Buathong, N.; Noedl, H.; Diro, E.; Getie, S.; Wubie, K. M.; Abdissa, A.; Zeynudin, A.; Abebe, C.; Tada, M. S.; Brand, F.; Beck, H. P.; Angus, B.; Duparc, …	2019	Single-Dose Tafenoquine to Prevent Relapse of Plasmodium vivax Malaria
Dysoley, L.; Kim, S.; Lopes, S.; Khim, N.; Bjorges, S.; Top, S.; Huch, C.; Rekol, H.; Westercamp, N.; Fukuda, M. M.; Hwang, J.; Roca-Feltrer, A.; Mukaka, M.; Menard, D.; Taylor, W. R.	2019	The tolerability of single low dose primaquine in glucose-6-phosphate deficient and normal falciparum-infected Cambodians
Uwimana, A.; Penkunas, M. J.; Nisingizwe, M. P.; Warsame, M.; Umulisa, N.; Uyizeye, D.; Musanabaganwa, C.; Munyaneza, T.; Ntagwabira, E.; Hakizimana, D.; et al.,	2019	Efficacy of artemether-lumefantrine versus dihydroartemisinin-piperaquine for the treatment of uncomplicated malaria among children in Rwanda: an open-label, randomized controlled trial
Ishengoma, D. S.; Mandara, C. I.; Francis, F.; Talundzic, E.; Lucchi, N. W.; Ngasala, B.; Kabanywanyi, A. M.; Mahende, M. K.; Kamugisha, E.; Kavishe, R. A.; Muro, F.; Mohamed, A.; Mandike, R.; Mkude, S.; Chacky, F.; Paxton, L.; Greer, G.; Kitojo, C. A.; Njau, R.; Martin, T.; Venkatesan, M.; Warsame, M.; Halsey, E. S.; Udhayakumar, V.	2019	Efficacy and safety of artemether-lumefantrine for the treatment of uncomplicated malaria and prevalence of Pfk13 and Pfmdr1 polymorphisms after a decade of using artemisinin-based combination therapy in mainland Tanzania
Mandara, C. I.; Francis, F.; Chiduo, M. G.; Ngasala, B.; Mandike, R.; Mkude, S.; Chacky, F.; Molteni, F.; Njau, R.; Mohamed, A.; Warsame, M.; Ishengoma, D. S.	2019	High cure rates and tolerability of artesunate-amodiaquine and dihydroartemisinin-piperaquine for the treatment of uncomplicated falciparum malaria in Kibaha and Kigoma, Tanzania
Kilonzi, M.; Minzi, O.; Mutagonda, R.; Sasi, P.; Kamuhabwa, A.; Aklillu, E.	2019	Comparison of malaria treatment outcome of generic and innovator's anti-malarial drugs containing artemether-lumefantrine combination in the management of uncomplicated malaria amongst Tanzanian children
Shumbej, T.; Jemal, A.; Worku, A.; Bekele, F.; Weldesenbet, H.	2019	Therapeutic efficacy of chloroquine for treatment of Plasmodium vivax malaria cases in Guragae zone southern Central Ethiopia
Raman, J.; Allen, E.; Workman, L.; Mabuza, A.; Swanepoel, H.; Malatje, G.; Frean, J.; Wiesner, L.; Barnes, K. I.	2019	Safety and tolerability of single low-dose primaquine in a low-intensity transmission area in South Africa: an open-label, randomized controlled trial
Warsame, M.; Hassan, A. M.; Hassan, A. H.; Jibril, A. M.; Khim, N.; Arale, A. M.; Gomey, A. H.; Nur, Z. S.; Osman, S. M.; Mohamed, M. S.; Abdulrahman, A.; Yusuf, F. E.; Amran, J. G. H.; Witkowski, B.; Ringwald, P.	2019	High therapeutic efficacy of artemether-lumefantrine and dihydroartemisinin-piperaquine for the treatment of uncomplicated falciparum malaria in Somalia
van der Pluijm, R. W.; Imwong, M.; Chau, N. H.; Hoa, N. T.; Thuy-Nhien, N. T.; Thanh, N. V.; Jittamala, P.; Hanboonkunupakarn, B.; Chutasmit, K.; Saelow, C.; et al.,	2019	Determinants of dihydroartemisinin-piperaquine treatment failure in Plasmodium falciparum malaria in Cambodia, Thailand, and Vietnam: a prospective clinical, pharmacological, and genetic study
Sevene, E.; Banda, C. G.; Mukaka, M.; Maculuve, S.; Macuacua, S.; Vala, A.; Piqueras, M.; Kalilani-Phiri, L.; Mallewa, J.; Terlouw, D. J.; Khoo, S. H.; Lalloo, D. G.; Mwapasa, V.	2019	Efficacy and safety of dihydroartemisinin-piperaquine for treatment of Plasmodium falciparum uncomplicated malaria in adult patients on antiretroviral therapy in Malawi and Mozambique: an open label non-randomized interventional trial
Lula Ntamba, Y.; Muhindo Mavoko, H.; Kalabuanga, M.; Fungula, B.; Ntamabyaliro Nsengi, P. M.; Tona Lutete, G.; Inocencio da Luz, R.; Van Geertruyden, J. P.; Lutumba, P.	2019	Safety and tolerability of artesunate-amodiaquine, artemether-lumefantrine and quinine plus clindamycin in the treatment of uncomplicated Plasmodium falciparum malaria in Kinshasa, the Democratic Republic of the Congo
Xu, S.; Zeng, W.; Ngassa Mbenda, H. G.; Liu, H.; Chen, X.; Xiang, Z.; Li, C.; Zhang, Y.; Baird, J. K.; Yang, Z.; Cui, L.	2020	Efficacy of directly-observed chloroquine-primaquine treatment for uncomplicated acute Plasmodium vivax malaria in northeast Myanmar: A prospective open-label efficacy trial
Wojnarski, M.; Lon, C.; Vanachayangkul, P.; Gosi, P.; Sok, S.; Rachmat, A.; Harrison, D.; Berjohn, C. M.; Spring, M.; Chaoratanakawee, S.; Ittiverakul, M.; Buathong, N.; Chann, S.; Wongarunkochakorn, S.; Waltmann, A.; Kuntawunginn, W.; Fukuda, M. M.; Burkly, H.; Heang, V.; Heng, T. K.; Kong, N.; Boonchan, T.; Chum, B.; Smith, P.; Vaughn, A.; Prom, S.; Lin, J.; Lek, D.; Saunders, D.	2019	Atovaquone-Proguanil in Combination With Artesunate to Treat Multidrug-Resistant P. falciparum Malaria in Cambodia: An Open-Label Randomized Trial
Onyamboko, M. A.; Hoglund, R. M.; Lee, S. J.; Kabedi, C.; Kayembe, D.; Badjanga, B. B.; Turner, G. D. H.; Jackson, N. V.; Tarning, J.; McGready, R.; Nosten, F.; White, N. J.; Day, N. P. J.; Fanello, C.	2020	A Randomized Controlled Trial of Three- versus Five-Day Artemether-Lumefantrine Regimens for Treatment of Uncomplicated Plasmodium falciparum Malaria in Pregnancy in Africa
Adegbite, B. R.; Edoa, J. R.; Honkpehedji, Y. J.; Zinsou, F. J.; Dejon-Agobe, J. C.; Mbong-Ngwese, M.; Lotola-Mougueni, F.; Koehne, E.; Lalremruata, A.; Kreidenweiss, A.; Nguyen, T. T.; Kun, J.; Agnandji, S. T.; Lell, B.; Safiou, A. R.; Obone Atome, F. A.; Mombo-Ngoma, G.; Ramharter, M.; Velavan, T. P.; Mordmuller, B.; Kremsner, P. G.; Adegnika, A. A.	2019	Monitoring of efficacy, tolerability and safety of artemether-lumefantrine and artesunate-amodiaquine for the treatment of uncomplicated Plasmodium falciparum malaria in Lambarene, Gabon: an open-label clinical trial
Lingani, M.; Bonkian, L. N.; Yerbanga, I.; Kazienga, A.; Valea, I.; Sorgho, H.; Ouedraogo, J. B.; Mens, P. F.; Schallig, Hdfh; Ravinetto, R.; d'Alessandro, U.; Tinto, H.	2020	In vivo/ex vivo efficacy of artemether-lumefantrine and artesunate-amodiaquine as first-line treatment for uncomplicated falciparum malaria in children: an open label randomized controlled trial in Burkina Faso
van der Pluijm, R. W.; Tripura, R.; Hoglund, R. M.; Pyae Phyo, A.; Lek, D.; Ul Islam, A.; Anvikar, A. R.; Satpathi, P.; Satpathi, S.; Behera, P. K.; et al.,	2020	Triple artemisinin-based combination therapies versus artemisinin-based combination therapies for uncomplicated Plasmodium falciparum malaria: a multicentre, open-label, randomised clinical trial
Noudjiegbe, A. N.; Alikekere, F. N.; Tchehouenou, H.; Langa, Y.; Ota, D. S.; Degbelo, J. E.; Allabi, A. C. E.	2020	A Phase II Pilot Trial to Evaluate CoBaT-Y017 Safety and Efficacy against Uncomplicated Falciparum Malaria versus Artemether-Lumefantrine in Benin Subjects
Rovira-Vallbona, E.; Van Hong, N.; Kattenberg, J. H.; Huan, R. M.; Hien, N. T. T.; Ngoc, N. T. H.; Guetens, P.; Hieu, N. L.; Mai, T. T.; Duong, N. T. T.; Duong, T. T.; Phuc, B. Q.; Xa, N. X.; Erhart, A.; Rosanas-Urgell, A.	2020	Efficacy of dihydroartemisinin/piperaquine and artesunate monotherapy for the treatment of uncomplicated Plasmodium falciparum malaria in Central Vietnam
Mhamilawa, L. E.; Ngasala, B.; Morris, U.; Kitabi, E. N.; Barnes, R.; Soe, A. P.; Mmbando, B. P.; Bjorkman, A.; Martensson, A.	2020	Parasite clearance, cure rate, post-treatment prophylaxis and safety of standard 3-day versus an extended 6-day treatment of artemether-lumefantrine and a single low-dose primaquine for uncomplicated Plasmodium falciparum malaria in Bagamoyo district, Tanzania: a randomized controlled trial
Wang, Q.; Zhang, Z.; Yu, W.; Lu, C.; Li, G.; Pan, Z.; Zhang, H.; Wu, W.; Oubou, T. A.; Yuan, Y.; Guo, J.; Liang, Y.; Huang, X.; Guo, W.; Li, C.; Julie, N.; Xu, Q.; Sanwogou, L.; Song, J.; Deng, C.	2020	Surveillance of the Efficacy of Artemisinin-Piperaquine in the Treatment of Uncomplicated Plasmodium falciparum Malaria Among Children Under 5 Years of Age in Est-Mono District, Togo, in 2017
Abamecha, A.; Yilma, D.; Addisu, W.; El-Abid, H.; Ibenthal, A.; Noedl, H.; Yewhalaw, D.; Moumni, M.; Abdissa, A.	2020	Therapeutic efficacy of artemether-lumefantrine in the treatment of uncomplicated Plasmodium falciparum malaria in Chewaka District, Ethiopia
Msellem M, Morris U, Soe A, Abbas FB, Ali AW, Barnes R, Frumento P, Ali AS, Mårtensson A, Björkman A	2020	Increased Sensitivity of Plasmodium falciparum to Artesunate/Amodiaquine Despite 14 Years as First-Line Malaria Treatment, Zanzibar
Wu, Y.; Soe, M. T.; Aung, P. L.; Zhao, L.; Zeng, W.; Menezes, L.; Yang, Z.; Kyaw, M. P.; Cui, L.	2020	Efficacy of artemether-lumefantrine for treating uncomplicated Plasmodium falciparum cases and molecular surveillance of drug resistance genes in Western Myanmar
Ibrahima, I.; Laminou, I. M.; Adehossi, E.; Maman, D.; Boureima, S.; Harouna, H. K.; Hamidou, H. H.; Mahamadou, A.; Yacouba, I.; Hadiza, J.; Tidjani, I. A.	2020	[Safety and Efficacy of Artemether-Lumefantrine and Artesunate-Amodiaquine in Niger]
Aninagyei, E.; Tetteh, C. D.; Oppong, M.; Boye, A.; Acheampong, D. O.	2020	Efficacy of Artemether-Lumefantrine on various Plasmodium falciparum Kelch 13 and Pfmdr1 genes isolated in Ghana
Kishoyian, G.; Njagi, E. N. M.; Orinda, G. O.; Kimani, F. T.; Thiongo, K.; Matoke-Muhia, D.	2021	Efficacy of artemisinin-lumefantrine for treatment of uncomplicated malaria after more than a decade of its use in Kenya
Anyorigiya, T. A.; Castel, S.; Mauff, K.; Atuguba, F.; Ogutu, B.; Oduro, A.; Dosoo, D.; Asante, K. P.; Owusu-Agyei, S.; Dodoo, A.; Hodgson, A.; Binka, F.; Workman, L. J.; Allen, E. N.; Denti, P.; Wiesner, L.; Barnes, K. I.	2021	Pharmacokinetic profile of amodiaquine and its active metabolite desethylamodiaquine in Ghanaian patients with uncomplicated falciparum malaria
Gansane, A.; Moriarty, L. F.; Menard, D.; Yerbanga, I.; Ouedraogo, E.; Sondo, P.; Kinda, R.; Tarama, C.; Soulama, E.; Tapsoba, M.; et al.,	2021	Anti-malarial efficacy and resistance monitoring of artemether-lumefantrine and dihydroartemisinin-piperaquine shows inadequate efficacy in children in Burkina Faso, 2017-2018
Toure, O. A.; Assi, S. B.; Kiki-Barro, P. M. C.; Yavo, W.; Abba, T.; Tiacoh, L. N.; Konate, A. A.; Angora, E. K.; Bedia, V. A.; Menan, H.; Daho, A. K.; Emmanuel, B.	2020	Efficacy and safety of artesuante-amodiaquine and artemether lumefantrine, the first line malaria treatment in six sentinel's sites of Cote d'Ivoire, West Africa
Das, S.; Kar, A.; Manna, S.; Mandal, S.; Mandal, S.; Das, S.; Saha, B.; Hati, A. K.	2021	Artemisinin combination therapy fails even in the absence of Plasmodium falciparum kelch13 gene polymorphism in Central India
Krishna, S.; Mishra, S.; Tiwari, P.; Vishwakarma, A. K.; Khandai, S.; Shrivastava, S.; Verma, A. K.; Tiwari, S.; Barman, H.; Jhariya, S.; Tiwari, P.; Tidgam, A. S.; Varun, B. M.; Singh, S.; Yerane, N.; Tembhurne, C. R.; Mandavi, P. L.; Tekam, S. S.; Malik, M.; Behera, K. P.; Jayswar, H.; Sonwani, K.; Diggikar, M. S.; Pradhan, M. M.; Khasotiya, S. S.; Kumar, A.; Dhingra, N.; Bustos, M. D. G.; Chri…	2021	Therapeutic efficacy of artemether-lumefantrine for the treatment of uncomplicated Plasmodium falciparum malaria in four malaria endemic states of India
Rovira-Vallbona, E.; Van Hong, N.; Kattenberg, J. H.; Huan, R. M.; Binh, N. T. H.; Ngoc, N. T. H.; Guetens, P.; Hieu, N. L.; Hien, N. T. T.; Sang, V. T.; Long, N. D.; Sauve, E.; Duong, T. T.; Xuan Xa, N.; Erhart, A.; Rosanas-Urgell, A.	2021	High proportion of genome-wide homology and increased pre-treatment pvcrt levels in Plasmodium vivax late recurrences: a chloroquine therapeutic efficacy study
Saito, M.; Carrara, V. I.; Gilder, M. E.; Min, A. M.; Tun, N. W.; Pimanpanarak, M.; Viladpai-Nguen, J.; Paw, M. K.; Haohankhunnatham, W.; Konghahong, K.; Phyo, A. P.; Chu, C.; Turner, C.; Lee, S. J.; Duanguppama, J.; Imwong, M.; Bancone, G.; Proux, S.; Singhasivanon, P.; White, N. J.; Nosten, F.; McGready, R.	2021	A randomized controlled trial of dihydroartemisinin-piperaquine, artesunate-mefloquine and extended artemether-lumefantrine treatments for malaria in pregnancy on the Thailand-Myanmar border
Hamaluba, M.; van der Pluijm, R. W.; Weya, J.; Njuguna, P.; Ngama, M.; Kalume, P.; Mwambingu, G.; Ngetsa, C.; Wambua, J.; Boga, M.; Mturi, N.; Lal, A. A.; Khuroo, A.; Taylor, W. R. J.; Goncalves, S.; Miotto, O.; Dhorda, M.; Mutinda, B.; Mukaka, M.; Waithira, N.; Hoglund, R. M.; Imwong, M.; Tarning, J.; Day, N. P. J.; White, N. J.; Bejon, P.; Dondorp, A. M.	2021	Arterolane-piperaquine-mefloquine versus arterolane-piperaquine and artemether-lumefantrine in the treatment of uncomplicated Plasmodium falciparum malaria in Kenyan children: a single-centre, open-label, randomised, non-inferiority trial
Riloha Rivas, M.; Warsame, M.; Mba Andeme, R.; Nsue Esidang, S.; Ncogo, P. R.; Phiri, W. P.; Oki Eburi, C.; Edu Maye, C. E.; Menard, D.; Legrand, E.; Berzosa, P.; Garcia, L.; Lao Seoane, A. K.; Ntabangana, S. C.; Ringwald, P.	2021	Therapeutic efficacy of artesunate-amodiaquine and artemether-lumefantrine and polymorphism in Plasmodium falciparum kelch13-propeller gene in Equatorial Guinea
Bastiaens, G. J. H.;Tiono, A. B.;Okebe, J.;Pett, H. E.;Coulibaly, S. A.;Goncalves, B. P.;Affara, M.;Ouedraogo, A.;Bougouma, E. C.;Sanou, G. S.;Nebie, I.;Bradley, J.;Lanke, K. H. W.;Niemi, M.;Sirima, S. B.;d'Alessandro, U.;Bousema, T.;Drakeley, C.	2018	Safety of single low-dose primaquine in glucose-6-phosphate dehydrogenase deficient falciparum-infected African males: Two open-label, randomized, safety trials
Grandesso, F.;Guindo, O.;Woi Messe, L.;Makarimi, R.;Traore, A.;Dama, S.;Laminou, I. M.;Rigal, J.;De Smet, M.;Ouwe Missi Oukem-Boyer, O.;Doumbo, O. K.;Djimde, A.;Etard, J. F.	2018	Efficacy of artesunate-amodiaquine, dihydroartemisinin-piperaquine and artemether-lumefantrine for the treatment of uncomplicated Plasmodium falciparum malaria in Maradi, Niger
Daher, A.;Pereira, D.;Lacerda, M. V. G.;Alexandre, M. A. A.;Nascimento, C. T.;Alves De Lima, E. S. J. C.;Tada, M.;Ruffato, R.;Maia, I.;Dos Santos, T. C.;Marchesini, P.;Santelli, A. C.;Lalloo, D. G.	2018	Efficacy and safety of artemisinin-based combination therapy and chloroquine with concomitant primaquine to treat Plasmodium vivax malaria in Brazil: An open label randomized clinical trial
Konate, A.;Barro-Kiki, P. C. M.;Angora, K. E.;Bedia-Tanoh, A. V.;Djohan, V.;Kassi, K. F.;Vanga-Bosson, H.;Miezan, A. J. S.;Assi, S. B.;Menan, E. I. H.;Yavo, W.	2018	Efficacy and tolerability of artesunate-amodiaquine versus artemether-lumefantrine in the treatment of uncomplicated Plasmodium falciparum malaria at two sentinel sites across Cote d'Ivore
Dicko, A.;Roh, M. E.;Diawara, H.;Mahamar, A.;Soumare, H. M.;Lanke, K.;Bradley, J.;Sanogo, K.;Kone, D. T.;Diarra, K.;Keita, S.;Issiaka, D.;Traore, S. F.;McCulloch, C.;Stone, W. J. R.;Hwang, J.;Muller, O.;Brown, J. M.;Srinivasan, V.;Drakeley, C.;Gosling, R.;Chen, I.;Bousema, T.	2018	Efficacy and safety of primaquine and methylene blue for prevention of Plasmodium falciparum transmission in Mali: a phase 2, single-blind, randomised controlled trial
